# Supplementary material for: Neuronal connected burst cascades bridge macroscale adaptive signatures across arousal states
Source: Nat Commun. 2023 Oct 27;14:6846. doi: 10.1038/s41467-023-42465-2 (PMC10611774; doi:10.1038/s41467-023-42465-2)
Supplement: Supplementary file 4 — Source Data [file 41467_2023_42465_MOESM4_ESM.xlsx]

## Sheet: Fig1
		Fig. 1fi									Fig. 1fii									Fig. 1fiii									Fig. 1fiv
		spike time	index	burst time	index		Rate 1	Rate 2	Rate 3		spike time	index	burst time	index		Rate 1	Rate 2	Rate 3		spike time	index	burst time	index		Rate 1	Rate 2	Rate 3		spike time	index	burst time	index		Rate 1	Rate 2	Rate 3
		7003	1	11047	18		0	48.376	39.8126		5196	1	5996	1		226.608	340.769	6.44024		6665	1	5131	1		219.433	142.968	725.934		9295	1	5077	1		982.481	1281.44	822.142
		7293	1	11050	19		0	48.4046	40.4305		5993	1	5999	1		229.293	345.009	6.58346		6995	1	5133	1		223.055	145.445	729.131		9295	2	5080	1		990.742	1289.5	830.743
		9656	1	11054	19		0	48.4284	41.0538		6701	1	6001	1		231.988	349.273	6.72918		7676	1	5135	1		226.715	147.951	732.283		9295	3	5083	1		998.98	1297.52	839.001
		10896	1	14049	24		0	48.4473	41.6826		7204	1	6003	1		234.871	353.56	6.87743		7960	1	5137	1		230.416	150.487	735.388		9298	3	5085	1		1007.2	1305.49	847.618
		11342	1	14046	25		0.177811	48.4614	42.3168		7206	1	6006	1		237.945	357.869	7.02825		7963	1	5139	1		234.155	153.053	738.446		9295	4	5186	1		1015.38	1313.43	856.067
		12140	1	14048	25		0.182313	48.4707	42.9564		7210	1	6540	1		240.681	362.201	7.18166		7968	1	5141	1		237.933	155.649	741.456		9299	4	5189	1		1023.55	1321.32	864.699
		13187	1	14050	25		0.186909	48.4751	43.6013		7707	1	6542	1		243.782	366.554	7.33768		9501	1	5143	1		241.751	158.275	744.417		13174	4	5308	1		1031.68	1329.18	872.982
		13449	1	14048	26		0.191602	48.4746	44.2515		8203	1	6544	1		246.901	371.106	7.49634		9657	1	5148	1		245.607	160.931	747.33		19744	4	5310	1		1039.79	1336.98	881.44
		14120	1	14050	26		0.196394	48.4693	44.9069		8208	1	6546	1		250.214	375.505	7.65766		10156	1	6057	1		249.503	163.617	750.194		6939	5	5313	1		1047.86	1344.75	890.076
		14123	1	19092	28		0.201285	48.4592	45.5675		8485	1	6548	1		253.371	379.925	7.82167		10353	1	6059	1		253.437	166.332	753.007		9293	5	5315	1		1055.9	1352.46	898.538
		14126	1	17178	35		0.206276	48.4442	46.2332		8487	1	6550	1		256.901	384.364	7.98839		10820	1	6062	1		257.41	169.078	755.77		9296	5	5317	1		1063.9	1360.13	906.819
		14462	1	17176	36		0.211371	48.4244	46.904		8489	1	6552	1		259.744	388.823	8.15785		10825	1	6064	1		261.422	171.855	758.483		13169	5	5319	1		1071.87	1367.76	915.091
		14695	1	17175	37		0.21657	48.3997	47.5798		8491	1	6554	1		263.662	393.3	8.33006		11343	1	6067	1		265.472	174.661	761.144		19741	5	5321	1		1079.79	1375.33	923.352
		15806	1	17177	37		0.221874	48.3702	48.2605		8735	1	6557	1		266.548	397.973	8.50507		12349	1	6069	1		269.56	177.497	763.753		19744	5	5323	1		1087.68	1382.86	931.602
		16208	1	17175	38		0.227285	48.3359	48.9461		8737	1	6908	1		270.685	402.49	8.68287		12352	1	6363	1		273.687	180.363	766.311		19747	5	5459	1		1095.53	1390.34	939.838
		17342	1	17177	38		0.232805	48.2968	49.6365		8739	1	7304	1		274.327	407.025	8.86351		12354	1	6366	1		277.852	183.26	768.815		6938	6	5461	1		1103.33	1397.76	948.059
		7006	2	17176	39		0.238435	48.2529	50.3316		8741	1	7306	1		278.349	411.754	9.22481		12357	1	6368	1		282.055	186.186	771.267		9297	6	5463	1		1111.09	1405.14	956.262
		7300	2	17178	39		0.244176	48.2042	51.0313		9015	1	7309	1		282.406	416.326	9.41567		12548	1	6370	1		286.295	189.143	773.665		13166	6	5465	1		1118.8	1412.46	964.447
		7563	2	17177	40		0.250031	48.1508	51.7357		9018	1	7312	1		286.497	420.913	9.60953		12552	1	6372	1		290.573	192.129	776.01		19740	6	5467	1		1126.46	1419.73	972.612
		9076	2	11045	58		0.256001	48.0926	52.4446		9021	1	7695	1		290.977	425.693	9.9842		13187	1	6375	1		294.889	195.145	778.3		19742	6	5469	1		1134.08	1426.95	980.755
		9871	2	11040	59		0.262086	48.0296	53.1579		9623	1	7697	1		294.968	430.67	10.1886		14669	1	6992	1		299.241	198.191	780.536		19745	6	5472	1		1141.64	1434.12	988.874
		10233	2	11044	59		0.26829	47.9619	53.8755		9625	1	7700	1		300.411	435.314	10.3962		14897	1	7955	1		303.631	201.267	782.717		6936	7	5631	1		1149.15	1441.23	996.967
		11343	2	11058	61		0.274612	47.8896	54.5974		9628	1	7704	1		305.209	439.971	10.7847		14899	1	7958	1		308.057	204.373	784.843		6939	7	5634	1		1156.6	1448.29	1005.03
		12716	2	14049	64		0.281056	47.8126	55.3235		9841	1	7974	1		310.768	444.641	11.1809		15450	1	8278	1		312.519	207.508	786.913		13164	7	5636	1		1164.18	1455.29	1013.07
		13446	2	14046	65		0.287622	47.7309	56.0536		10544	1	7976	1		315.327	449.501	11.4072		16491	1	8280	1		317.018	210.672	788.928		13169	7	5638	1		1171.52	1462.23	1021.08
		13453	2	14049	65		0.294311	47.6446	56.7877		10547	1	7978	1		321.35	454.377	11.8146		16760	1	8282	1		321.552	213.866	790.886		19740	7	5640	1		1178.8	1469.12	1029.06
		14117	2	14041	66		0.301126	47.5537	57.5258		10761	1	7980	1		325.673	459.091	12.2301		17045	1	8284	1		326.122	217.09	792.789		19742	7	5641	1		1186.03	1475.95	1037
		14119	2	14045	66		0.308068	47.4582	58.2676		11562	1	7982	1		331.274	463.815	12.6536		17049	1	8286	1		330.727	220.342	794.634		6936	8	5644	1		1193.19	1482.72	1044.9
		14122	2	14050	66		0.315138	47.3582	59.0131		11679	1	7985	1		335.518	468.548	13.2631		18701	1	8289	1		335.366	223.624	796.423		13163	8	5794	1		1200.47	1489.44	1052.77
		14457	2	19092	67		0.322338	47.2536	59.7623		11682	1	8483	1		341.215	473.291	13.5298		18938	1	8291	1		340.041	226.934	798.155		19739	8	5797	1		1207.5	1496.09	1060.6
		14687	2	19094	68		0.32967	47.1446	60.5149		11686	1	8744	1		345.378	478.041	13.9783		18941	1	8294	1		344.749	230.273	799.83		19741	8	5968	1		1214.65	1502.69	1068.57
		15072	2	19094	69		0.337134	47.0311	61.2709		12139	1	8746	1		349.567	482.8	14.4354		19414	1	8970	1		349.491	233.64	801.448		19744	8	5972	1		1221.55	1509.23	1076.67
		15802	2	17178	74		0.344733	46.9132	62.0302		12223	1	8748	1		354.316	487.565	14.7234		19417	1	8973	1		354.267	237.036	803.007		6935	9	6036	1		1228.57	1515.71	1084.75
		17350	2	17175	75		0.352467	46.7909	62.7926		12424	1	9391	1		358.394	492.336	15.3713		6667	2	8975	1		359.076	240.461	804.509		9258	9	6039	1		1235.51	1522.13	1092.96
		7009	3	17177	75		0.360339	46.6643	63.5582		12426	1	9394	1		362.494	497.113	15.8547		6940	2	8977	1		363.917	243.913	805.954		13162	9	6041	1		1242.39	1528.48	1101.49
		7302	3	17173	76		0.36835	46.5333	64.3266		12428	1	9399	1		366.438	501.894	16.1693		7005	2	8979	1		368.791	247.393	807.34		19738	9	6043	1		1249.02	1534.78	1110
		8176	3	17175	76		0.376501	46.3981	65.0979		12430	1	9621	1		370.4	506.679	16.4886		7562	2	10714	1		373.696	250.9	808.668		19741	9	6045	1		1255.94	1541.01	1118.48
		8650	3	17177	76		0.384794	46.2586	65.8718		12432	1	9845	1		374.379	511.467	17.3461		7689	2	10717	1		378.632	254.435	809.938		19744	9	6047	1		1262.6	1547.19	1127.11
		9626	3	17173	77		0.39323	46.115	66.6484		12436	1	9847	1		378.197	516.258	17.6883		7960	2	12140	1		383.6	257.997	811.15		9256	10	6050	1		1269.02	1553.3	1136.25
		9858	3	17175	77		0.401811	45.9672	67.4274		12771	1	9850	1		382.205	521.05	18.0356		7962	2	12543	1		388.597	261.586	812.303		9259	10	6455	1		1276.24	1559.35	1144.49
		11350	3	17177	77		0.410538	45.8153	68.2087		12775	1	10750	1		386.052	525.844	18.388		7965	2	12546	1		393.625	265.202	813.398		19742	10	6457	1		1282.52	1565.33	1154.11
		13442	3	17171	78		0.419412	45.6593	68.9922		13366	1	10752	1		389.911	530.637	18.9233		9164	2	13300	1		398.682	268.844	814.434		9256	11	6460	1		1290.49	1571.26	1162.67
		13445	3	17173	78		0.428435	45.4993	69.7778		13553	1	10754	1		393.781	535.429	19.4682		10160	2	13303	1		403.767	272.512	815.412		9258	11	6463	1		1297.36	1577.12	1172.26
		14114	3	17175	78		0.437608	45.3353	70.5653		13556	1	10756	1		397.663	540.22	19.8452		10358	2	13305	1		408.881	276.205	816.331		19749	11	6747	1		1306.12	1582.91	1180.96
		14117	3	17177	78		0.446932	45.1674	71.3546		13558	1	10758	1		401.555	545.009	20.4053		10368	2	13307	1		414.023	279.925	817.192		9256	12	6750	1		1313.79	1588.65	1191.24
		14119	3	17179	78		0.45641	44.9956	72.1456		13560	1	10998	1		405.458	549.794	20.7975		10827	2	13309	1		419.192	283.669	817.994		9259	12	6882	1		1322.67	1594.32	1199.75
		14123	3	17173	79		0.466041	44.82	72.9381		13860	1	11000	1		409.37	554.576	21.3732		11345	2	13915	1		424.387	287.439	818.738		9254	13	6884	1		1330.82	1599.92	1210.18
		14452	3	17175	79		0.475828	44.6406	73.732		13966	1	11002	1		413.293	559.352	21.9589		11822	2	13917	1		429.608	291.233	819.424		9257	13	6887	1		1339.84	1605.46	1218.86
		14685	3	17177	79		0.485772	44.4575	74.5271		13975	1	11004	1		417.225	564.123	22.5548		12353	2	13919	1		434.855	295.051	820.051		6173	14	6889	1		1347.95	1610.94	1229.11
		15067	3	17179	79		0.495874	44.2707	75.3233		14172	1	11006	1		421.167	568.888	22.9832		12356	2	13922	1		440.126	298.894	820.62		6177	14	6891	1		1357.46	1616.35	1237.77
		15686	3	17174	80		0.506135	44.0803	76.1205		14176	1	11008	1		425.117	573.645	23.7733		12361	2	13925	1		445.421	302.759	821.13		6173	15	6893	1		1365.73	1621.7	1247.46
		15801	3	17176	80		0.516557	43.8863	76.9184		14646	1	11011	1		429.076	578.394	24.4005		12548	2	14330	1		450.74	306.648	821.583		6176	15	6895	1		1375.05	1626.99	1256.63
		17347	3	17178	80		0.52714	43.6888	77.717		14649	1	11238	1		433.043	583.134	25.0384		12550	2	14332	1		456.082	310.56	821.977		6175	16	7119	1		1383.12	1632.21	1265.77
		5984	4	8438	92		0.537886	43.4878	78.5161		14651	1	11240	1		437.018	587.864	26.0429		13911	2	14334	1		461.446	314.494	822.314		6179	17	7121	1		1392.77	1637.36	1275.08
		7012	4	8439	93		0.548796	43.2834	79.3155		14654	1	11243	1		441.001	592.583	26.8895		14663	2	14337	1		466.831	318.45	822.593		19772	19	7123	1		1400.65	1642.45	1284.2
		7020	4	11053	100		0.559871	43.0757	80.1151		14818	1	11246	1		444.99	597.291	27.3962		14897	2	14338	1		472.237	322.428	822.814		12057	20	7125	1		1408.33	1647.48	1293.31
		7306	4	11057	100		0.571113	42.8647	80.9147		15164	1	11248	1		448.987	601.986	28.0878		14900	2	14342	1		477.663	326.427	822.978		16440	20	7126	1		1416.5	1652.44	1302.21
		7313	4	14049	104		0.582521	42.6504	81.7142		15169	1	11250	1		452.99	606.668	28.9688		15452	2	14346	1		483.108	330.446	823.085		19767	20	7128	1		1424.3	1657.33	1311.63
		8171	4	14044	105		0.594098	42.433	82.5134		15387	1	11252	1		456.999	611.335	29.6882		16757	2	14889	1		488.572	334.486	823.135		9294	21	7131	1		1431	1662.16	1320.16
		9852	4	14042	106		0.605844	42.2125	83.3122		15390	1	11256	1		461.014	615.987	30.7751		16761	2	14891	1		494.053	338.546	823.128		12055	21	7437	1		1437.47	1666.93	1329.54
		11352	4	14045	106		0.61776	41.9889	84.1103		15544	1	11771	1		465.034	620.624	31.5274		18705	2	14893	1		499.551	342.625	823.064		13988	21	7439	1		1443.53	1671.63	1337.84
		12980	4	14048	106		0.629848	41.7623	84.9076		15548	1	11775	1		469.06	625.243	32.2922		18943	2	14895	1		505.066	346.723	822.944		15642	21	7441	1		1449.16	1676.27	1346.82
		13439	4	14051	106		0.642107	41.5328	85.704		15842	1	12674	1		473.09	629.844	33.0694		19413	2	15822	1		510.596	350.839	822.767		16437	21	7443	1		1455.06	1680.84	1354.72
		13442	4	6005	107		0.654539	41.3004	86.4993		15845	1	14448	1		477.125	634.427	33.6815		19416	2	15824	1		516.14	354.973	822.535		19763	21	7445	1		1460.54	1685.35	1363.28
		13446	4	17171	115		0.667145	41.0652	87.2932		16137	1	14451	1		481.164	638.99	34.6576		19600	2	15826	1		521.699	359.125	822.247		12053	22	7447	1		1466.3	1689.79	1371.1
		14111	4	17173	115		0.679926	40.8272	88.0857		16140	1	14454	1		485.207	643.533	35.2953		19825	2	15828	1		527.27	363.294	821.904		13979	22	7449	1		1471.63	1694.17	1379.41
		14113	4	17175	115		0.692881	40.5866	88.8766		16142	1	14456	1		489.254	648.054	36.2972		5149	3	15830	1		532.853	367.479	821.505		13985	22	7451	1		1477.06	1698.49	1386.98
		14116	4	17177	115		0.706013	40.3434	89.6657		16144	1	14458	1		493.303	652.553	36.9611		5152	3	15832	1		538.448	371.679	821.052		15646	22	7528	1		1482.42	1702.92	1394.67
		14452	4	17179	115		0.719322	40.0976	90.4528		16146	1	14460	1		497.355	657.028	37.8117		6669	3	16033	1		544.052	375.895	820.544		16436	22	7530	1		1487.87	1707.11	1401.6
		14681	4	17169	116		0.732807	39.8493	91.2378		16148	1	14462	1		501.409	661.479	38.8535		6675	3	16035	1		549.667	380.126	819.983		19756	22	7532	1		1492.9	1711.59	1409
		14688	4	17171	116		0.746471	39.5986	92.0204		17361	1	14465	1		505.466	665.906	39.7355		6935	3	16037	1		555.29	384.371	819.367		19761	22	7535	1		1498.03	1715.84	1415.81
		15067	4	17173	116		0.760313	39.3455	92.8006		17492	1	15394	1		509.524	670.306	40.6313		7011	3	16041	1		560.92	388.63	818.698		10121	23	7650	1		1503.08	1720.21	1423.27
		15794	4	17175	116		0.774334	39.0902	93.578		17498	1	15397	1		513.584	674.68	41.5409		7377	3	17236	1		566.558	392.901	817.975		13016	23	7652	1		1508.06	1724.71	1430.15
		17350	4	17177	116		0.788534	38.8326	94.3526		17804	1	15402	1		517.644	679.025	42.8202		7698	3	17238	1		572.201	397.185	817.2		13981	23	7654	1		1512.78	1728.98	1437.31
		17536	4	17179	116		0.802914	38.5729	95.302		17809	1	16749	1		521.706	683.342	43.5893		7960	3	17240	1		577.849	401.481	816.372		16436	23	7656	1		1517.42	1733.37	1443.89
		5695	5	17168	117		0.817475	38.311	96.0749		18172	1	16752	1		525.767	687.63	44.5462		7963	3	17242	1		583.501	405.788	815.492		16440	23	7658	1		1521.98	1737.53	1450.75
		6321	5	17170	117		0.832215	38.0472	96.8445		18183	1	16755	1		530.362	691.887	45.5176		8650	3	17244	1		589.156	410.105	814.561		19752	23	7661	1		1526.45	1742.36	1457.2
		6933	5	17172	117		0.847137	37.7813	97.6106		18457	1	16758	1		534.615	696.112	46.5037		8993	3	17246	1		594.812	414.433	813.578		19755	23	7945	1		1530.85	1746.44	1463.58
		7018	5	17174	117		0.862239	37.5136	98.3731		19273	1	16761	1		539.227	700.305	47.3268		9160	3	18064	1		600.47	418.769	812.544		19760	23	7947	1		1535.17	1751.35	1470.06
		7309	5	17176	117		0.877523	37.2441	99.1318		19276	1	17159	1		543.496	704.465	48.1603		9167	3	18069	1		606.129	423.114	811.46		10119	24	7949	1		1539.4	1755.17	1476.3
		8165	5	17178	117		0.892988	36.9727	100.064		19279	1	17161	1		548.303	708.591	49.0044		9629	3	18072	1		611.786	427.468	810.325		10121	24	7952	1		1543.56	1760.72	1482.47
		9633	5	17168	118		0.908634	36.6997	100.819		19685	1	17163	1		552.771	712.683	49.859		10164	3	18074	1		617.441	431.828	809.141		13016	24	8192	1		1547.63	1765.01	1488.57
		9856	5	17170	118		0.924461	36.4251	101.57		19687	1	17165	1		557.425	716.915	50.7241		10356	3	18077	1		623.093	436.195	807.908		13018	24	8197	1		1551.63	1770.33	1494.59
		11358	5	17172	118		0.94047	36.1489	102.316		19690	1	17167	1		561.736	720.938	51.5999		12358	3	18285	1		628.741	440.568	806.626		13980	24	8200	1		1555.54	1774.22	1500.54
		13435	5	17174	118		0.95666	35.8712	103.058		19843	1	17169	1		566.228	724.924	52.4864		12548	3	18288	1		634.384	444.947	805.295		16436	24	8697	1		1559.37	1779.48	1506.41
		13439	5	17176	118		0.973031	35.5921	103.795		5279	2	18601	1		570.55	729.226	53.3835		13908	3	18290	1		640.021	449.329	803.917		19750	24	8699	1		1563.12	1783.49	1512.21
		13442	5	17178	118		0.989583	35.3116	104.527		6391	2	18604	1		574.875	733.321	54.2913		14347	3	18292	1		645.651	453.716	802.491		19753	24	8701	1		1566.8	1789.23	1517.94
		14108	5	17169	119		1.00631	35.0298	105.253		6700	2	18609	1		579.381	737.558	55.2099		14660	3	18294	1		651.273	458.106	801.018		19756	24	8703	1		1570.39	1793.03	1523.59
		14110	5	17171	119		1.02323	34.7468	105.975		6703	2	18864	1		583.538	741.585	56.1392		14897	3	18296	1		656.886	462.498	799.498		10120	25	8705	1		1573.9	1798.73	1529.17
		14113	5	17173	119		1.04032	34.4627	106.691		6935	2	19111	1		587.871	745.931	57.0793		15449	3	18299	1		662.488	466.892	797.933		13016	25	8707	1		1577.34	1802.67	1534.67
		14117	5	17175	119		1.05759	34.1774	107.401		7209	2	19113	1		592.028	749.893	58.0302		16757	3	19406	1		668.079	471.286	796.322		13018	25	8709	1		1580.7	1808.35	1540.1
		14450	5	17177	119		1.07504	33.8911	108.105		7214	2	19115	1		596.183	754.35	58.9919		16760	3	19408	1		673.657	475.681	794.666		13981	25	8823	1		1583.97	1812.62	1545.45
		14678	5	17179	119		1.09267	33.6039	108.804		7217	2	19117	1		600.336	758.426	59.9645		18709	3	19410	1		679.222	480.075	792.965		16437	25	8826	1		1587.17	1818.11	1550.72
		14684	5	17170	120		1.11048	33.3157	109.496		7563	2	19120	1		604.485	762.645	60.9479		18948	3	19412	1		684.773	484.468	791.22		17784	25	8951	1		1590.3	1822.36	1555.92
		15069	5	17173	120		1.12846	33.0268	110.182		7977	2	19269	1		608.631	766.478	61.9422		19413	3	19583	1		690.307	488.858	789.431		19750	25	8954	1		1593.34	1828.72	1561.04
		15787	5	17175	120		1.14662	32.737	110.861		7982	2	19271	1		612.773	770.803	62.9474		19416	3	19585	1		695.825	493.246	787.599		19752	25	8956	1		1596.31	1832.45	1566.09
		16732	5	17177	120		1.16495	32.4466	111.533		7987	2	19831	1		616.911	774.923	63.9634		19599	3	19587	1		701.325	497.63	785.725		19757	25	8958	1		1599.2	1838.81	1571.05
		17358	5	17180	120		1.18346	32.1555	112.199		8204	2	19834	1		621.045	778.655	64.9903		19820	3	19589	1		706.806	502.009	783.986		10121	26	8960	1		1602.02	1843.07	1575.95
		18499	5				1.20214	31.8638	112.858		8207	2	19836	1		625.174	782.167	66.0281		19826	3	19591	1		712.267	506.383	782.211		13981	26	8962	1		1604.76	1848.92	1580.76
		18860	5				1.221	31.5716	113.509		8210	2	19840	1		629.299	786.166	67.0768		5149	4	19593	1		717.707	510.751	780.399		15393	26	8966	1		1607.43	1853.73	1585.5
		19174	5				1.24002	31.279	114.153		8495	2	5995	2		633.418	789.774	68.1363		5151	4	19595	1		723.124	515.113	778.728		15642	26	9154	1		1610.02	1859.07	1590.16
		5439	6				1.25922	30.986	114.79		9019	2	5997	2		637.532	793.161	69.2068		5154	4	19597	1		728.518	519.466	776.849		17781	26	9156	1		1612.54	1863.17	1594.75
		6315	6				1.27858	30.8705	115.418		9023	2	5999	2		641.64	796.676	70.288		6671	4	5134	2		733.887	523.811	774.758		19749	26	9158	1		1614.99	1868.33	1599.26
		6931	6				1.29811	30.5814	116.039		9319	2	6001	2		645.743	799.969	71.3801		6930	4	5136	2		739.231	528.146	772.984		19752	26	9160	1		1617.36	1872.44	1603.69
		7022	6				1.31781	30.47	116.652		9322	2	6003	2		649.838	803.389	72.483		7024	4	5138	2		744.547	532.472	771.36		15391	27	9162	1		1619.67	1877.24	1608.04
		7314	6				1.33767	30.363	117.257		9405	2	6005	2		653.928	806.94	73.5968		7374	4	5140	2		749.836	536.786	769.178		19750	27	9164	1		1621.9	1881.52	1612.32
		8158	6				1.3577	30.0829	117.853		9559	2	6543	2		658.01	810.272	74.7213		7696	4	5142	2		755.095	541.088	766.959		15388	28	9167	1		1624.07	1886.85	1616.53
		9555	6				1.37789	29.9808	118.441		9629	2	6545	2		662.085	813.733	75.8565		7963	4	5145	2		760.325	545.378	764.883		15390	28	9286	1		1626.16	1890.61	1620.66
		9855	6				1.39823	30.0614	119.021		10541	2	6547	2		666.153	816.796	77.0025		7966	4	5148	2		765.523	549.655	762.954		15393	28	9288	1		1628.18	1895.24	1624.71
		10672	6				1.41874	29.9737	119.591		10544	2	6549	2		670.213	819.805	78.1592		8047	4	6061	2		770.688	553.917	760.644		15641	28	9290	1		1630.32	1899.16	1628.69
		11363	6				1.4394	29.7134	120.152		10760	2	6551	2		674.264	823.117	79.3265		8993	4	6063	2		775.82	558.163	758.478		12731	29	9293	1		1632.22	1903.78	1632.59
		13432	6				1.46021	29.9874	120.705		11565	2	6554	2		678.308	826.206	80.5045		9159	4	6065	2		780.918	562.394	756.461		13178	29	9523	1		1634.22	1907.34	1636.42
		13434	6				1.48118	29.7425	121.248		11587	2	6556	2		682.343	829.067	81.693		9162	4	6067	2		785.979	566.608	754.064		15385	29	9673	1		1635.99	1911.6	1640.17
		13437	6				1.5023	29.6767	121.782		11683	2	6558	2		686.368	831.873	82.8921		10047	4	6069	2		791.003	570.804	751.814		15388	29	9677	1		1637.87	1915.14	1643.85
		14105	6				1.52356	29.7946	122.306		12432	2	6561	2		690.385	834.801	84.1016		10361	4	6071	2		795.99	574.981	749.715		15391	29	9819	1		1639.7	1919.03	1647.45
		14108	6				1.54498	29.7453	122.821		12434	2	7305	2		694.392	837.677	85.3216		12363	4	6364	2		800.937	579.139	747.238		15645	29	9821	1		1641.46	1922.72	1650.99
		14111	6				1.56653	29.8801	123.325		12438	2	7307	2		698.389	840.324	86.5519		12548	4	6367	2		805.844	583.277	744.91		12731	30	9825	1		1643.35	1926.41	1654.44
		14451	6				1.58823	29.6702	123.82		12772	2	7311	2		702.376	843.091	87.7926		12979	4	6370	2		810.709	587.393	742.379		15383	30	9907	1		1645	1929.91	1657.83
		14676	6				1.61006	29.6404	124.305		13365	2	7700	2		706.353	845.805	89.0435		13905	4	6372	2		815.532	591.488	739.997		15386	30	9909	1		1646.78	1933.4	1661.15
		14686	6				1.63203	29.9731	124.78		13554	2	7703	2		710.319	848.288	90.3046		13997	4	6375	2		820.312	595.559	737.592		15390	30	9912	1		1648.16	1936.87	1664.39
		15071	6				1.65414	29.9661	125.244		13557	2	7706	2		714.274	850.713	91.5758		14349	4	7957	2		825.047	599.607	734.986		15381	31	9980	1		1650.01	1940.33	1667.56
		15774	6				1.67638	29.7887	125.698		13560	2	7709	2		718.218	853.08	92.8571		14353	4	8279	2		829.736	603.63	732.353		15383	31	10236	1		1651.64	1943.6	1670.66
		16727	6				1.69874	29.9699	126.141		13860	2	7713	2		722.15	855.387	94.1483		14655	4	8281	2		834.378	607.627	730.05		15386	31	10240	1		1653.4	1946.85	1673.69
		17358	6				1.72123	29.9855	126.574		13866	2	8481	2		726.07	857.634	95.4494		15453	4	8283	2		838.972	611.599	727.553		15389	31	10242	1		1654.76	1950.08	1676.66
		18860	6				1.74384	30.0089	126.995		13968	2	8483	2		729.978	859.822	96.7603		16758	4	8285	2		843.517	615.543	724.857		13269	32	10244	1		1656.26	1953.3	1679.55
		19168	6				1.76658	30.2182	127.406		13972	2	8485	2		733.874	861.949	98.081		19413	4	8287	2		848.012	619.459	722.315		15381	32	10246	1		1657.89	1956.51	1682.38
		5255	7				1.78943	30.4402	127.806		13977	2	8487	2		737.757	864.015	99.4112		19602	4	8289	2		852.456	623.346	719.754		15383	32	10248	1		1659.3	1959.7	1685.13
		5434	7				1.81239	30.853	128.195		14170	2	8489	2		741.626	866.02	100.751		19818	4	8291	2		856.848	627.203	717.175		15386	32	10250	1		1660.5	1962.87	1687.82
		6311	7				1.83546	30.7502	128.573		14173	2	8491	2		745.483	867.963	102.1		19823	4	8972	2		861.186	631.03	714.4		17734	32	10252	1		1662.01	1966.03	1690.45
		6314	7				1.85864	30.8298	128.939		14177	2	8734	2		749.325	869.845	103.459		5149	5	8975	2		865.471	634.825	711.604		13265	33	10256	1		1662.95	1969.18	1693.01
		6933	7				1.88193	31.2743	129.294		14649	2	8736	2		753.154	871.665	104.827		5152	5	8977	2		869.7	638.588	709.142		13992	33	10405	1		1664.2	1972.32	1695.5
		6940	7				1.90531	31.3816	129.637		14651	2	8738	2		756.969	873.422	106.203		5158	5	8979	2		873.872	642.318	706.491		15382	33	10408	1		1665.42	1975.44	1697.93
		7028	7				1.92879	31.4987	129.969		14653	2	8740	2		760.768	875.116	107.589		5695	5	8981	2		877.988	646.013	703.825		15386	33	10411	1		1666.24	1978.54	1700.29
		7317	7				1.95237	31.448	130.289		14825	2	8742	2		764.553	876.747	108.984		6081	5	8984	2		882.045	649.674	700.966		17731	33	10496	1		1667.38	1981.64	1702.6
		8151	7				1.97603	31.5808	130.597		15161	2	8744	2		768.323	878.315	110.388		6673	5	10707	2		886.043	653.3	698.267		17735	33	10498	1		1668.13	1984.72	1704.84
		8544	7				1.99978	31.546	130.893		15164	2	8746	2		772.077	879.82	111.8		6934	5	10710	2		889.981	656.888	695.377		13262	34	10501	1		1668.85	1987.79	1707.02
		9465	7				2.02362	31.5173	131.178		15382	2	8748	2		775.815	881.26	113.221		7373	5	10718	2		893.858	660.44	692.647		13268	34	10502	1		1669.52	1990.85	1709.13
		9549	7				2.04753	31.8502	131.45		15385	2	8752	2		779.537	882.637	114.65		7699	5	10722	2		897.672	663.953	689.728		13989	34	10505	1		1670.15	1993.89	1711.19
		9861	7				2.07151	31.8426	131.711		15392	2	9626	2		783.243	883.949	116.087		8045	5	12540	2		901.424	667.428	686.971		13994	34	10507	1		1670.75	1996.93	1713.19
		10671	7				2.09557	31.8415	131.959		15844	2	9833	2		786.932	885.198	117.532		8993	5	12542	2		905.112	670.862	684.024		15384	34	10509	1		1671.31	1999.95	1715.13
		11367	7				2.11969	31.8469	132.195		15851	2	9837	2		790.604	886.381	118.986		9157	5	12544	2		908.734	674.256	681.063		17731	34	10512	1		1671.84	2002.96	1717.01
		13429	7				2.14388	32.0367	132.419		16140	2	9839	2		794.258	887.5	120.447		9161	5	12546	2		912.291	677.609	678.088		17734	34	10777	1		1672.34	2005.96	1718.84
		13432	7				2.34594	32.06	132.63		16142	2	9842	2		797.894	888.555	121.916		9681	5	13304	2		915.782	680.92	675.099		13261	35	10779	1		1672.8	2008.95	1720.61
		13434	7				2.37473	32.0902	132.829		16144	2	9845	2		801.513	889.544	123.392		10104	5	13308	2		919.204	684.187	672.097		13264	35	10781	1		1673.23	2011.93	1722.32
		13438	7				2.40368	32.3052	133.016		16146	2	9848	2		805.113	890.468	124.876		12371	5	14332	2		922.559	687.411	669.083		13991	35	10783	1		1673.63	2014.89	1723.98
		14101	7				2.43276	32.3539	133.19		16148	2	10747	2		808.694	891.328	126.366		12546	5	14335	2		925.844	690.591	666.056		13995	35	10785	1		1674	2017.85	1725.59
		14105	7				2.46199	32.4099	133.352		16150	2	10749	2		812.256	892.122	127.864		13903	5	14337	2		929.059	693.725	663.018		17730	35	10787	1		1674.34	2020.8	1727.14
		14452	7				2.84697	32.4734	133.501		17000	2	10751	2		815.799	892.851	129.369		13996	5	14339	2		932.204	696.814	659.968		17733	35	10790	1		1674.65	2023.73	1728.64
		14674	7				3.06328	32.5442	133.638		17493	2	10753	2		819.322	893.515	130.88		14001	5	14341	2		935.276	699.856	656.909		13181	36	10792	1		1674.94	2026.65	1730.09
		14683	7				3.1066	32.6226	133.762		17497	2	10755	2		822.825	894.114	132.398		14351	5	14343	2		938.277	702.85	653.839		13261	36	10794	1		1675.2	2029.57	1731.49
		15074	7				3.32815	32.7086	133.873		17500	2	10757	2		826.307	894.648	133.922		14752	5	14345	2		941.204	705.796	650.76		13992	36	10932	1		1675.43	2032.47	1732.84
		15776	7				3.3768	32.8024	133.972		17808	2	10995	2		829.769	895.116	135.452		15449	5	14887	2		944.057	708.693	647.671		13995	36	10935	1		1675.64	2035.36	1734.15
		16261	7				3.42596	32.904	134.058		18167	2	10997	2		833.21	895.52	136.989		16757	5	14891	2		946.836	711.541	644.575		17731	36	10937	1		1675.83	2038.24	1735.4
		16727	7				3.47564	33.0134	134.131		18859	2	10999	2		836.628	895.858	138.53		17545	5	14893	2		949.539	714.338	641.47		17735	36	10939	1		1676	2041.11	1736.6
		17363	7				3.70365	33.1308	134.191		19274	2	11001	2		840.026	896.132	140.078		18151	5	14895	2		952.166	717.085	638.358		12755	37	10941	1		1676.15	2043.97	1737.76
		18861	7				3.93668	33.2562	134.239		19277	2	11003	2		843.4	896.341	141.631		18183	5	15818	2		954.717	719.78	635.239		13174	37	10944	1		1676.27	2046.81	1738.88
		19173	7				3.99702	33.3898	134.275		19281	2	11005	2		846.753	896.485	143.189		18676	5	15821	2		957.19	722.422	632.113		13179	37	10946	1		1676.38	2049.65	1739.95
		19809	7				4.05807	33.5316	134.297		19435	2	11007	2		850.082	896.564	144.751		18982	5	15823	2		959.585	725.012	628.982		13263	37	11133	1		1676.46	2052.47	1740.98
		5248	8				4.11985	33.6816	134.307		19687	2	11012	2		853.388	896.579	146.319		19394	5	15825	2		961.902	727.548	625.845		17468	37	11136	1		1676.53	2055.28	1741.96
		5430	8				4.36017	33.84	134.304		19690	2	11234	2		856.67	896.53	147.891		19817	5	15827	2		964.139	730.029	622.702		17473	37	11138	1		1676.58	2058.08	1742.9
		6310	8				4.60572	34.0069	134.288		19695	2	11236	2		859.929	896.416	149.467		19820	5	15829	2		966.297	732.456	619.556		17734	37	11140	1		1676.62	2060.87	1743.8
		6313	8				4.6788	34.1822	134.26		19838	2	11238	2		863.162	896.239	151.047		19823	5	16026	2		968.374	734.828	616.405		12750	38	11143	1		1676.64	2063.65	1744.66
		6935	8				4.75281	34.3661	134.219		5276	3	11240	2		866.371	895.998	152.632		5151	6	16029	2		970.37	737.143	613.25		13171	38	11429	1		1676.65	2066.41	1745.48
		7320	8				4.82777	34.5586	134.165		5278	3	11242	2		869.555	895.693	154.219		5153	6	16031	2		972.285	739.402	610.092		13174	38	11431	1		1676.64	2069.16	1746.25
		8145	8				5.08149	34.7598	134.099		5280	3	11244	2		872.713	895.326	155.81		5156	6	16033	2		974.118	741.603	606.931		17468	38	11434	1		1676.62	2071.9	1747
		8558	8				5.16287	34.9698	134.02		5851	3	11247	2		875.845	894.895	157.405		6080	6	16035	2		975.869	743.747	603.768		17470	38	11489	1		1676.59	2074.62	1747.7
		9546	8				5.2453	35.1887	133.929		5997	3	12426	2		878.951	894.401	159.002		6676	6	16039	2		977.536	745.832	600.603		18800	38	11492	1		1676.54	2077.33	1748.37
		9549	8				5.32881	35.4164	133.825		5999	3	12428	2		882.03	893.846	160.602		6687	6	16755	2		979.121	747.858	597.436		7920	39	11494	1		1676.48	2080.03	1749
		10673	8				5.41341	35.6531	133.709		6001	3	12430	2		885.082	893.228	162.204		6933	6	17234	2		980.621	749.826	594.269		12748	39	11496	1		1676.42	2082.71	1749.59
		11371	8				5.4991	35.8987	133.58		6004	3	14447	2		888.106	892.548	163.808		7372	6	17236	2		982.038	751.733	591.101		13168	39	11499	1		1676.34	2085.38	1750.15
		13427	8				5.58589	36.1535	133.439		6160	3	14450	2		891.103	891.807	165.414		7378	6	17238	2		983.37	753.58	587.932		13170	39	11828	1		1676.26	2088.03	1750.68
		13432	8				5.85161	36.4173	133.285		6388	3	14455	2		894.07	891.005	167.022		7698	6	17240	2		984.617	755.365	584.764		13172	39	11859	1		1676.16	2090.66	1751.17
		13435	8				5.94513	36.6903	133.119		6392	3	14458	2		897.01	890.142	168.631		8993	6	17242	2		985.78	757.09	581.597		13176	39	11862	1		1676.06	2093.29	1751.63
		14098	8				6.03989	36.9726	132.941		6560	3	14461	2		899.919	889.218	170.241		8996	6	17244	2		986.856	758.753	578.43		17468	39	11864	1		1675.95	2095.89	1752.06
		14101	8				6.13588	37.2641	132.751		6562	3	14463	2		902.8	888.235	171.853		9157	6	17246	2		987.847	760.354	575.265		17470	39	11866	1		1675.83	2098.48	1752.46
		14105	8				6.23312	37.5649	132.549		6699	3	15551	2		905.65	887.192	173.464		9163	6	17250	2		988.752	761.892	572.101		17473	39	12021	1		1675.71	2101.05	1752.83
		14454	8				6.33162	37.8751	132.335		6702	3	15554	2		908.47	886.09	175.076		9671	6	18068	2		989.571	763.367	568.94		18798	39	12023	1		1675.58	2103.6	1753.16
		14675	8				6.4314	38.1947	132.109		6938	3	16744	2		911.258	884.93	176.689		10101	6	18071	2		990.303	764.778	565.782		18801	39	12026	1		1675.44	2106.14	1753.47
		15080	8				6.53245	38.5237	131.871		7214	3	16749	2		914.016	883.711	178.3		11744	6	18074	2		990.948	766.126	562.626		7919	40	12028	1		1675.3	2108.66	1753.75
		15771	8				6.81261	38.8623	131.621		7217	3	16752	2		916.742	882.435	179.912		13901	6	18077	2		991.506	767.41	559.474		12748	40	12031	1		1675.16	2111.15	1754
		16732	8				6.92076	39.2103	131.359		7220	3	16755	2		919.435	881.101	181.522		13996	6	18281	2		991.978	768.629	556.325		13165	40	12513	1		1675.01	2113.63	1754.22
		17443	8				7.03032	39.5678	131.086		7703	3	16758	2		922.096	879.71	183.132		13999	6	18284	2		992.362	769.783	553.18		13168	40	12515	1		1674.85	2116.09	1754.41
		17951	8				7.1413	39.935	130.802		7982	3	16761	2		924.724	878.263	184.74		14174	6	18286	2		992.659	770.872	550.04		13170	40	12517	1		1674.69	2118.53	1754.58
		18863	8				7.43152	40.3118	130.505		7988	3	17158	2		927.318	876.761	186.347		15023	6	18288	2		992.869	771.896	546.905		13173	40	12519	1		1674.53	2120.94	1754.72
		19807	8				7.54988	40.6982	130.198		8204	3	17160	2		929.879	875.203	187.951		15454	6	18290	2		992.991	772.854	543.775		14773	40	12521	1		1674.36	2123.34	1754.84
		5243	9				7.66979	41.0942	129.879		8206	3	17162	2		932.405	873.591	189.553		16727	6	18292	2		993.026	773.746	540.65		17469	40	12523	1		1674.2	2125.71	1754.93
		5428	9				7.79127	41.4999	129.549		8209	3	17164	2		934.896	871.924	191.153		16757	6	18294	2		992.973	774.572	537.531		17472	40	12525	1		1674.02	2128.06	1754.99
		5570	9				7.91432	41.9154	129.208		8490	3	17166	2		937.352	870.204	192.75		18164	6	18298	2		992.833	775.332	534.418		17476	40	12689	1		1673.85	2130.39	1755.21
		5795	9				8.21678	42.3405	128.857		9023	3	17168	2		939.772	868.43	194.344		18180	6	19405	2		992.606	776.025	531.312		18799	40	12691	1		1673.67	2132.69	1755.23
		6309	9				8.34752	42.7754	128.494		9028	3	17171	2		942.156	866.605	195.934		18674	6	19407	2		992.291	776.651	528.212		9294	41	12693	1		1673.49	2134.97	1755.4
		6311	9				8.47998	43.2201	128.12		9316	3	18596	2		944.503	864.727	197.521		18892	6	19409	2		991.888	777.21	525.12		9294	42	12695	1		1673.31	2137.22	1755.56
		6315	9				8.61417	43.6744	127.736		9320	3	18599	2		946.813	862.799	199.104		18981	6	19411	2		991.399	777.702	522.035		9295	43	12698	1		1673.12	2139.45	1755.7
		6937	9				8.7501	44.1386	127.52		9555	3	19107	2		949.086	860.819	200.682		18984	6	19587	2		990.822	778.126	518.957		13176	43	12704	1		1672.94	2141.65	1755.82
		7326	9				8.88778	44.6125	127.119		9559	3	19109	2		951.32	858.79	202.256		19394	6	19589	2		990.158	778.483	515.888		19745	43	12885	1		1672.75	2143.82	1755.92
		8138	9				9.02723	45.0962	126.709		10274	3	19111	2		953.517	856.712	203.825		19817	6	19591	2		989.408	778.773	512.827		9293	44	12887	1		1672.56	2145.97	1756
		9545	9				9.16845	45.5897	126.288		10534	3	19113	2		955.674	854.584	205.388		19820	6	19593	2		988.571	778.995	509.775		9296	44	12889	1		1672.54	2148.08	1756.07
		9549	9				9.31148	46.0929	125.858		10539	3	19115	2		957.792	852.409	206.946		19823	6	19595	2		987.648	779.149	506.732		13169	44	12891	1		1672.52	2150.17	1756.12
		10675	9				9.45631	46.6059	125.595		10542	3	19119	2		959.87	850.186	208.498		5154	7	19597	2		986.638	779.235	503.697		19742	44	12893	1		1672.33	2152.23	1756.51
		11380	9				9.60296	47.1286	125.15		11569	3	19272	2		961.908	847.917	210.044		5157	7	5139	3		985.542	779.254	500.673		19744	44	12895	1		1672.5	2154.25	1756.36
		13424	9				9.75144	47.6611	124.695		11587	3	19835	2		963.905	845.602	211.583		5577	7	5141	3		984.361	779.205	497.658		19747	44	12899	1		1672.49	2156.25	1756.36
		13429	9				9.90177	48.2033	124.231		11591	3	6546	3		965.86	843.241	213.116		6085	7	5143	3		983.095	779.088	494.653		9295	45	13053	1		1672.66	2158.57	1756.71
		14095	9				10.054	48.7552	123.936		12432	3	6548	3		967.774	840.836	214.641		6132	7	5145	3		981.743	778.903	491.658		13164	45	13055	1		1672.66	2160.69	1756.69
		14098	9				10.208	49.3168	123.636		12434	3	6550	3		969.646	838.386	216.159		6687	7	5147	3		980.307	778.65	488.674		13168	45	13057	1		1672.84	2162.95	1756.84
		14101	9				10.364	49.8881	123.155		12436	3	6552	3		971.476	835.894	217.669		6936	7	6065	3		978.786	778.33	485.701		19740	45	13059	1		1673.02	2165.19	1756.98
		14478	9				10.5218	50.469	122.664		12774	3	6553	3		973.262	833.359	219.172		7372	7	6067	3		977.182	777.942	482.739		19743	45	13061	1		1673.21	2167.76	1757.1
		14673	9				10.6815	51.0595	122.166		13007	3	6556	3		975.005	830.782	220.665		7701	7	6069	3		975.494	777.486	479.788		19747	45	13063	1		1673.41	2169.96	1757.04
		15080	9				10.8432	51.6596	121.659		13365	3	6557	3		976.703	828.164	222.15		7706	7	6071	3		973.723	776.963	476.849		6942	46	13065	1		1673.79	2172.85	1756.97
		16740	9				11.0068	52.2693	121.144		13556	3	7309	3		978.358	825.506	223.626		8993	7	6074	3		971.869	776.373	473.922		8518	46	13215	1		1673.65	2175.19	1757.23
		18867	9				11.1723	52.8885	120.621		13558	3	7312	3		979.967	822.808	225.093		8995	7	6370	3		969.933	775.715	471.006		9296	46	13218	1		1674.39	2178.4	1757.14
		5240	10				11.3398	53.5171	120.091		13562	3	7707	3		981.531	820.071	226.55		9158	7	6373	3		967.916	774.99	468.103		13163	46	13220	1		1674.62	2181.07	1757.39
		5429	10				11.5092	54.1552	119.553		13646	3	7709	3		983.049	817.296	227.997		9161	7	8280	3		965.817	774.199	465.212		13167	46	13222	1		1675.56	2184.09	1757.27
		6310	10				11.6807	54.8026	119.008		13762	3	7712	3		984.521	814.484	229.433		9165	7	8282	3		963.638	773.34	462.334		19739	46	13224	1		1675.46	2187.45	1757.32
		6313	10				11.854	55.4594	118.455		13863	3	7715	3		985.947	811.635	230.86		9670	7	8284	3		961.378	772.415	459.469		19742	46	13227	1		1676.42	2190.47	1757.36
		6752	10				12.0294	56.1255	117.895		13972	3	8212	3		987.325	808.75	232.275		10099	7	8286	3		959.039	771.424	456.617		19745	46	13380	1		1677.05	2194.01	1757.57
		6940	10				12.2068	56.8008	117.329		13976	3	8215	3		988.656	805.83	233.679		10103	7	8288	3		956.622	770.367	453.778		6939	47	13382	1		1677.88	2197.21	1757.42
		6946	10				12.3862	57.4853	116.756		13981	3	8478	3		989.938	802.876	235.071		11206	7	8290	3		954.125	769.244	450.953		8519	47	13384	1		1678.01	2200.94	1757.26
		7331	10				12.5676	58.1788	116.176		14183	3	8481	3		991.173	799.888	236.451		11742	7	8293	3		951.552	768.055	448.142		13162	47	13386	1		1678.67	2203.79	1757.43
		8134	10				12.751	58.8814	115.59		14441	3	8484	3		992.358	796.867	237.82		13894	7	8975	3		948.901	766.801	445.344		13164	47	13388	1		1679.34	2208.41	1757.25
		8701	10				12.9364	59.593	114.997		14652	3	8487	3		993.494	793.814	239.175		13997	7	8977	3		946.173	765.482	442.561		19739	47	13390	1		1679.85	2211.29	1757.41
		9544	10				13.1239	60.3135	114.399		14655	3	8734	3		994.58	790.73	240.518		14169	7	8979	3		943.371	764.099	439.791		19741	47	13392	1		1680.2	2215.58	1757.39
		9546	10				13.3135	61.0428	113.794		14659	3	8736	3		995.616	787.615	241.848		14176	7	8981	3		940.493	762.651	437.036		19744	47	13751	1		1680.54	2218.31	1757.35
		9550	10				13.505	61.7809	113.184		14828	3	8738	3		996.602	784.471	243.165		15021	7	8983	3		937.54	761.14	434.296		8519	48	13753	1		1681.07	2223.15	1757.31
		10678	10				13.6987	62.5277	112.569		15157	3	8740	3		997.537	781.297	244.467		16007	7	8985	3		934.515	759.564	431.571		9260	48	13755	1		1681.07	2226.26	1757.26
		13419	10				13.8944	63.283	111.948		15160	3	8742	3		998.42	778.096	245.756		16727	7	8987	3		931.416	757.926	428.86		13160	48	13757	1		1681.24	2231.32	1757.37
		13426	10				14.0921	64.0468	111.321		15379	3	8744	3		999.251	774.867	247.03		18164	7	8989	3		928.246	756.225	426.165		13162	48	13759	1		1681.23	2234.3	1757.13
		14092	10				14.2919	64.8191	110.69		15384	3	8746	3		1000.03	771.611	248.29		18181	7	10704	3		925.004	754.462	423.484		13165	48	13820	1		1681.22	2239.58	1757.04
		14094	10				14.4938	65.5997	110.054		15558	3	8748	3		1000.76	768.329	249.535		18674	7	10706	3		921.692	752.637	420.819		19740	48	13822	1		1681.19	2242.42	1756.6
		14098	10				14.6978	66.3884	109.414		15608	3	9829	3		1001.43	765.022	250.764		18677	7	10709	3		918.311	750.75	418.17		19743	48	13825	1		1681.16	2247.22	1756.66
		14618	10				14.9039	67.1853	108.768		15849	3	9832	3		1002.05	761.691	251.978		18896	7	11732	3		914.861	748.802	415.536		8518	49	13951	1		1681.12	2250.99	1756.36
		15084	10				15.112	67.9903	108.119		16143	3	9837	3		1002.62	758.336	253.176		18981	7	12428	3		911.342	746.794	412.918		9258	49	13953	1		1681.06	2255.12	1755.87
		16747	10				15.3222	68.8031	107.465		16146	3	9841	3		1003.13	754.959	254.358		18983	7	12433	3		907.757	744.726	410.316		13160	49	13955	1		1681	2259.11	1755.72
		5242	11				15.5345	69.6238	106.808		16148	3	10744	3		1003.59	751.559	255.524		19391	7	12538	3		904.106	742.598	407.73		13162	49	13957	1		1680.92	2262.41	1755.2
		5433	11				15.7489	70.4521	106.146		16150	3	10746	3		1003.99	748.138	256.673		19818	7	12540	3		900.389	740.411	405.16		19742	49	13959	1		1680.84	2266.24	1754.65
		6312	11				15.9654	71.288	105.481		16153	3	10748	3		1004.34	744.696	257.805		19822	7	12542	3		896.608	738.166	402.606		19748	49	13961	1		1680.73	2269.02	1754.09
		6944	11				16.184	72.1314	104.813		16745	3	10750	3		1004.63	741.234	258.92		19826	7	12544	3		892.764	735.863	400.068		8520	50	13964	1		1680.62	2272.15	1753.5
		8128	11				16.4046	72.9821	104.141		17002	3	10752	3		1004.87	737.754	260.018		5158	8	12546	3		888.857	733.502	397.547		9256	50	14326	1		1680.49	2275.11	1752.89
		9119	11				16.6273	73.84	103.466		17498	3	10755	3		1005.05	734.255	261.097		5162	8	13915	3		884.889	731.085	395.043		9261	50	14328	1		1680.34	2278.23	1752.25
		9247	11				16.8522	74.705	102.788		17501	3	10992	3		1005.18	730.738	262.159		5573	8	13921	3		880.86	728.612	392.555		13160	50	14330	1		1680.18	2281.01	1751.6
		9544	11				17.079	75.5769	102.108		17506	3	10994	3		1005.25	727.205	263.202		6128	8	14336	3		876.772	726.083	390.084		19746	50	14332	1		1680	2283.77	1750.91
		9547	11				17.308	76.4557	101.424		18162	3	10996	3		1005.26	723.655	264.227		6357	8	14340	3		872.624	723.499	387.63		9256	51	14334	1		1679.81	2286.35	1750.21
		10680	11				17.539	77.3411	100.739		18857	3	10998	3		1005.21	720.09	265.233		6686	8	14344	3		868.42	720.86	385.192		9261	51	14336	1		1679.59	2289.27	1749.47
		13418	11				17.7721	78.2331	100.051		19274	3	11000	3		1005.11	716.51	266.219		6691	8	15687	3		864.158	718.168	382.772		13159	51	14338	1		1679.36	2291.3	1748.72
		13422	11				18.0073	79.1314	99.3612		19277	3	11002	3		1004.95	712.917	267.187		6942	8	15694	3		859.841	715.423	380.368		19753	51	14341	1		1679.1	2293.83	1747.93
		14090	11				18.2445	80.036	98.6694		19279	3	11005	3		1004.73	709.31	268.135		7375	8	15814	3		855.47	712.626	377.982		9259	52	14426	1		1678.83	2296.18	1747.12
		14092	11				18.4837	80.9467	97.9758		19282	3	11232	3		1004.45	705.69	269.063		7704	8	15816	3		851.045	709.777	375.613		6173	53	14429	1		1678.53	2298.51	1746.28
		14094	11				18.725	81.8633	97.2807		19431	3	11234	3		1004.11	702.058	269.971		8397	8	15819	3		846.567	706.877	373.261		8788	53	14431	1		1678.21	2300.65	1745.41
		14612	11				18.9684	82.7857	96.5842		19435	3	11236	3		1003.72	698.416	270.859		8995	8	15822	3		842.038	703.926	370.926		6173	54	14433	1		1677.86	2302.94	1744.51
		15086	11				19.2137	83.7137	95.8864		5276	4	11238	3		1003.26	694.763	271.726		8998	8	15825	3		837.459	700.926	368.609		6175	54	14435	1		1677.49	2304.86	1743.58
		15758	11				19.4611	84.6471	95.1876		5278	4	11240	3		1002.75	691.1	272.572		9158	8	15828	3		832.831	697.878	366.308		6173	55	14439	1		1677.1	2306.75	1742.62
		5245	12				19.7104	85.5859	94.4878		5280	4	11243	3		1002.17	687.428	273.398		9161	8	16020	3		828.154	694.781	364.026		6175	55	14577	1		1676.68	2308.62	1741.63
		5431	12				19.9618	86.3564	93.7873		5283	4	12427	3		1001.54	683.747	274.202		9660	8	16023	3		823.43	691.636	361.76		6174	56	14579	1		1676.23	2310.46	1740.61
		6317	12				20.2151	87.1361	93.0862		5535	4	12430	3		1000.85	680.059	274.985		10099	8	16025	3		818.659	688.445	359.512		6178	56	14581	1		1675.93	2312.27	1739.55
		6950	12				20.4704	87.7514	92.3846		5846	4	14171	3		1000.1	676.363	275.747		10102	8	16027	3		813.844	685.208	357.282		6177	57	14583	1		1675.61	2314.06	1738.46
		8124	12				20.7276	88.5532	91.6828		6000	4	14173	3		999.284	672.661	276.486		10108	8	16029	3		808.985	681.926	355.069		6182	57	14585	1		1675.61	2315.82	1737.34
		8131	12				20.9868	89.3634	90.9808		6003	4	14175	3		998.411	668.953	277.204		11206	8	16031	3		804.084	678.599	352.873		6182	58	14587	1		1675.25	2317.55	1736.18
		9081	12				21.4257	90.355	90.2788		6005	4	14177	3		997.478	665.239	277.899		11741	8	16033	3		799.14	675.229	350.695		6186	59	14589	1		1675.75	2319.26	1734.99
		9241	12				21.6932	91.1768	89.577		6163	4	14180	3		996.484	661.521	278.573		11745	8	16036	3		794.157	671.816	348.534		12457	61	14705	1		1675.53	2320.94	1733.76
		9546	12				21.9627	92.1796	88.8756		6384	4	14461	3		995.786	657.799	279.223		13889	8	16751	3		789.133	668.539	346.391		16368	61	14708	1		1676	2322.59	1732.5
		10683	12				22.2342	93.0121	88.1746		6387	4	14463	3		994.858	654.073	279.851		13892	8	16753	3		784.072	665.047	344.265		16441	61	14710	1		1676.11	2324.22	1731.19
		13414	12				22.5076	93.8518	87.4742		6390	4	14467	3		994.407	650.345	280.456		13999	8	16755	3		778.973	661.515	341.983		13016	62	14712	1		1676.91	2325.82	1729.85
		13422	12				22.783	94.8718	86.7746		6552	4	14847	3		993.559	646.614	281.038		14165	8	17234	3		773.838	658.121	339.723		13986	62	14714	1		1677.19	2327.39	1728.47
		14087	12				23.0602	95.8941	86.0759		6554	4	14850	3		993.37	642.881	281.596		14168	8	17237	3		768.669	654.693	337.485		16371	62	14872	1		1677.98	2328.93	1727.05
		14089	12				23.5172	96.7452	85.3782		6556	4	15165	3		992.793	639.148	282.131		14171	8	17239	3		763.465	651.054	335.094		16436	62	14874	1		1679.14	2330.44	1725.59
		14092	12				23.8028	97.7759	84.6818		6558	4	16752	3		992.53	635.413	282.643		15023	8	17241	3		758.407	647.557	332.903		18687	62	14876	1		1679.59	2331.93	1724.09
		14095	12				24.0902	98.8083	83.9867		6560	4	16755	3		992.058	631.679	283.131		15474	8	17244	3		753.144	644.027	330.386		13015	63	14878	1		1680.93	2333.21	1722.55
		14608	12				24.3797	99.8421	83.293		6562	4	16759	3		991.727	627.945	283.596		15793	8	17246	3		748.206	640.29	328.246		13018	63	14880	1		1681.75	2334.65	1720.96
		15088	12				24.671	100.877	82.6009		6700	4	16995	3		991.721	624.39	284.036		16003	8	17249	3		743.427	636.696	325.606		13979	63	14882	1		1683.64	2335.53	1719.33
		15755	12				24.9642	101.74	81.9105		6703	4	16997	3		990.626	620.663	284.452		18164	8	17251	3		738.81	632.896	323.52		13984	63	14885	1		1684.32	2336.75	1717.66
		17255	12				25.2593	102.781	81.222		6706	4	16999	3		990.196	617.116	284.844		18181	8	17254	3		733.83	629.241	320.587		16372	63	15032	1		1686.24	2337.77	1715.94
		5436	13				25.5562	103.65	80.5355		6942	4	17159	3		989.381	613.576	285.212		18471	8	18072	3		729.901	625.559	318.563		16435	63	15035	1		1687.3	2338.77	1714.18
		6953	13				25.8549	104.696	79.8511		7217	4	17161	3		988.351	610.044	285.556		18673	8	18075	3		724.917	621.852	315.344		16438	63	15037	1		1689.61	2339.4	1712.37
		8121	13				26.1554	105.743	79.169		7219	4	17163	3		987.279	606.52	285.875		18678	8	18277	3		721.343	617.942	312.869		18684	63	15039	1		1690.19	2340.54	1710.52
		8126	13				26.4577	106.789	78.4891		7222	4	17165	3		986.167	603.183	286.169		18683	8	18280	3		716.728	614.181	309.731		18686	63	15041	1		1692.18	2340.62	1708.62
		9238	13				26.9395	107.836	77.8118		7988	4	17167	3		984.481	600.037	286.439		18981	8	18282	3		713.356	610.397	307.683		19760	63	15043	1		1693.14	2341.73	1706.67
		9243	13				27.2497	109.059	77.137		8205	4	17169	3		983.275	596.377	286.684		18983	8	18284	3		708.418	606.591	304.616		13016	64	15045	1		1695	2341.61	1704.67
		9550	13				27.5617	110.108	76.4649		8217	4	17495	3		981.674	593.434	286.904		19387	8	18286	3		705.074	602.942	302.463		13018	64	15048	1		1696.35	2342.01	1702.63
		10685	13				27.8755	111.156	75.7957		8475	4	18594	3		980.38	590.694	287.099		19819	8	18288	3		700.701	598.922	299.642		13981	64	15162	1		1697.72	2342.05	1700.53
		11348	13				28.1909	112.204	75.1293		8483	4	18597	3		978.515	587.807	287.269		19823	8	18290	3		697.406	595.412	297.383		16375	64	15165	1		1698.57	2342.1	1698.38
		13414	13				28.508	113.25	74.466		9042	4	19103	3		976.598	585.123	287.415		5162	9	18292	3		693.44	591.537	294.285		16435	64	15167	1		1700.67	2342.14	1696.19
		13846	13				28.8268	114.294	73.8058		9552	4	19105	3		975.163	582.649	287.535		5168	9	18295	3		689.677	588.179	292.278		16440	64	15169	1		1700.85	2342.17	1693.94
		14084	13				29.1472	115.514	73.1489		9554	4	19107	3		973.157	580.39	287.63		5569	9	19400	3		685.233	584.107	289.426		18684	64	15171	1		1702.45	2342.21	1691.64
		14089	13				29.4692	116.559	72.4953		9556	4	19109	3		971.1	577.284	287.7		6127	9	19403	3		681.694	580.905	287.659		18686	64	15173	1		1703.17	2342.24	1689.29
		14093	13				29.7927	117.602	71.8451		9559	4	19111	3		968.994	574.911	287.745		6357	9	19407	3		677.305	576.997	285.043		19756	64	15175	1		1704.25	2342.44	1686.88
		14600	13				30.1178	118.643	71.1985		9825	4	19113	3		966.839	572.4	287.764		6690	9	19409	3		673.291	574.142	282.813		13016	65	15398	1		1705.17	2341.41	1684.42
		14605	13				30.4443	119.681	70.5554		10272	4	19116	3		964.812	570.103	287.759		6946	9	19411	3		669.661	570.237	280.092		13018	65	15400	1		1705.74	2342.67	1681.91
		15091	13				30.7723	120.716	69.9161		10277	4	19691	3		962.562	567.314	287.728		7706	9	19593	3		665.894	567.923	278.627		13980	65	15402	1		1706.31	2341.48	1679.34
		15749	13				31.1016	121.748	69.2806		10531	4	19693	3		960.265	564.021	287.672		8999	9	19595	3		661.987	564.751	276.133		16376	65	15404	1		1706.34	2341.7	1676.72
		16374	13				31.4324	122.777	68.649		10534	4	19696	3		957.92	561.811	287.59		9005	9	19597	3		657.938	562.124	274.197		18685	65	15406	1		1706.71	2340.53	1674.04
		17259	13				31.7645	123.802	68.0213		10537	4	5273	4		955.527	559.111	287.484		9161	9	5143	4		654.454	559.346	272.11		18689	65	15408	1		1706.55	2341.3	1671.31
		5440	14				32.0978	124.824	67.3976		10544	4	5526	4		953.088	556.798	287.352		9656	9	5145	4		650.129	556.59	270.398		19753	65	15410	1		1706.36	2339.79	1668.52
		6957	14				32.4324	125.841	66.956		10748	4	5530	4		950.602	554.17	287.195		9824	9	5147	4		646.72	553.683	268.358		13980	66	15412	1		1705.99	2339.71	1665.85
		8117	14				32.7682	126.855	66.3452		10750	4	6959	4		948.071	551.931	287.013		10099	9	5983	4		642.295	551.33	266.865		16378	66	15414	1		1705.95	2339.29	1663.13
		8122	14				33.1052	127.864	65.7387		11587	4	6963	4		945.493	549.911	286.806		10103	9	6068	4		639.32	548.838	264.864		18687	66	15523	1		1705.37	2339.05	1660.36
		9235	14				33.4433	128.868	65.1367		11591	4	7706	4		942.871	547.94	286.574		10881	9	6070	4		635.519	546.557	263.411		19754	66	15525	1		1704.95	2339.16	1657.71
		9238	14				33.7824	129.868	64.5392		11595	4	7709	4		940.205	546.017	286.317		11208	9	6073	4		632.295	544.495	261.623		15393	67	15527	1		1704.34	2339.44	1654.83
		9242	14				34.1226	130.862	63.9463		12431	4	7712	4		937.495	544.144	286.035		11744	9	6076	4		627.884	542.659	260.204		15391	68	15529	1		1703.89	2339.53	1652.61
		10689	14				34.4638	131.851	63.358		12434	4	7714	4		934.742	541.965	285.728		11748	9	6679	4		624.748	540.52	258.45		15643	68	15531	1		1702.72	2339.61	1649.65
		11343	14				34.8059	132.835	62.7745		12436	4	7717	4		931.946	540.185	285.396		13890	9	8282	4		621.14	538.961	257.237		12732	69	15689	1		1702.23	2340.2	1647.52
		12213	14				35.1489	133.812	62.1957		12439	4	8208	4		929.108	537.923	285.039		14163	9	8284	4		617.583	537.109	255.859		15389	69	15780	1		1700.86	2340.06	1644.65
		13413	14				35.4927	134.784	61.6217		13002	4	8210	4		926.229	535.701	284.658		14166	9	8286	4		613.367	536.201	254.665		15642	69	15782	1		1700.36	2340.96	1642.79
		14079	14				35.8373	135.749	61.0526		13363	4	8212	4		923.308	533.342	284.252		14393	9	8288	4		609.364	533.773	253.132		12735	70	15784	1		1698.79	2340.78	1640.21
		14083	14				36.1826	136.708	60.4884		13560	4	8214	4		920.348	530.841	283.822		15788	9	8290	4		605.047	532.987	251.962		15386	70	15786	1		1697.91	2341.81	1638.29
		14597	14				36.5286	137.66	59.9291		13648	4	8736	4		917.348	528.195	283.367		15996	9	8292	4		600.765	530.329	250.798		15389	70	15788	1		1696.33	2342.62	1636
		14601	14				36.8753	138.605	59.375		13759	4	8738	4		914.309	525.577	282.888		16001	9	8295	4		596.518	528.774	249.295		15644	70	15790	1		1695.63	2343.23	1634.21
		15100	14				37.2225	139.543	58.8258		13975	4	8740	4		911.232	522.989	282.385		16641	9	8978	4		592.308	526.218	248.154		7916	71	15792	1		1694.2	2344.15	1631.7
		16873	14				37.5703	140.473	58.2818		13983	4	8742	4		908.117	520.429	281.858		17026	9	8981	4		588.135	524.058	247.02		13271	71	15795	1		1693.65	2345.2	1629.87
		17264	14				37.9185	141.396	57.743		13987	4	8744	4		904.966	517.899	281.306		17267	9	8983	4		584.002	521.238	245.892		15385	71	15798	1		1692.38	2346.04	1627.85
		5450	15				38.2671	142.311	57.2093		14432	4	8746	4		901.778	515.398	280.732		18181	9	8985	4		579.909	518.63	244.77		15388	71	15985	1		1691.44	2347.01	1626.17
		6961	15				38.6161	143.217	56.6808		14655	4	8748	4		898.554	512.928	280.133		18466	9	8986	4		575.856	515.707	243.655		15648	71	15987	1		1690.67	2347.77	1623.96
		8114	15				38.9654	144.116	56.1576		14658	4	8752	4		895.296	510.488	279.511		18674	9	8989	4		571.847	512.995	242.545		13267	72	15989	1		1689.88	2348.66	1622.09
		8118	15				39.315	145.005	55.6397		14662	4	9030	4		892.004	508.078	278.865		18677	9	8991	4		567.88	509.965	241.616		15385	72	15991	1		1689.25	2349.33	1619.68
		9234	15				39.6647	145.886	55.1272		15375	4	9032	4		888.679	505.7	278.197		18682	9	10702	4		563.959	507.144	240.514		15388	72	15994	1		1688.59	2350.14	1618.32
		9237	15				40.0146	146.758	54.6199		15378	4	9035	4		885.321	503.352	277.505		18981	9	10704	4		560.083	504.182	239.592		17739	72	15996	1		1687.74	2350.91	1616.27
		9242	15				40.3645	147.621	54.1181		15380	4	9038	4		881.932	501.037	276.791		18983	9	10706	4		556.254	501.253	238.672		7911	73	16146	1		1686.88	2351.46	1614.74
		12204	15				40.7145	148.474	53.6216		15383	4	9040	4		878.511	498.753	276.054		19824	9	10708	4		552.473	498.357	237.753		13263	73	16148	1		1686.17	2351.97	1612.35
		14076	15				41.0644	149.317	53.1305		15606	4	9313	4		875.06	496.501	275.294		5165	10	11729	4		548.741	495.497	236.836		13989	73	16150	1		1684.92	2352.63	1610.83
		14080	15				41.4141	150.151	52.6449		15610	4	9315	4		871.58	494.281	274.512		5571	10	11731	4		545.059	492.673	235.92		15385	73	16152	1		1684.01	2352.89	1608.43
		14595	15				41.7637	150.974	52.1646		16747	4	9317	4		868.071	492.094	273.708		6129	10	11733	4		541.428	489.886	235.006		17735	73	16154	1		1682.74	2353.12	1607.1
		14598	15				42.1131	151.787	51.6899		17160	4	9319	4		864.534	489.939	272.882		6356	10	11736	4		537.849	487.137	234.093		13259	74	16156	1		1681.28	2353.14	1604.2
		14601	15				42.4622	152.59	51.2206		17497	4	9321	4		860.97	487.818	272.034		6360	10	12422	4		534.322	484.428	233.181		13261	74	16159	1		1680.01	2353.31	1602.53
		15776	15				42.8109	153.381	50.7568		17500	4	9324	4		857.38	485.729	271.165		6693	10	12426	4		530.85	481.759	232.271		13265	74	16264	1		1678.55	2353.45	1599.29
		17263	15				43.1591	154.162	50.2985		17502	4	9829	4		853.764	483.674	270.274		6947	10	12431	4		527.433	479.131	231.363		13988	74	16267	1		1677.26	2353.91	1598.01
		5446	16				43.5069	154.932	49.8457		17504	4	9832	4		850.124	481.653	269.362		7326	10	12536	4		524.071	476.546	230.456		13991	74	16270	1		1675.28	2353.81	1594.99
		6963	16				43.8541	155.69	49.3983		17508	4	10740	4		846.46	479.665	268.43		7711	10	12538	4		520.766	474.003	229.549		17733	74	16273	1		1674	2354.38	1593.74
		8110	16				44.2007	156.436	48.9565		18156	4	10742	4		842.773	477.711	267.476		8400	10	12540	4		517.519	471.505	228.645		17736	74	16275	1		1671.85	2354.4	1590.24
		8114	16				44.5467	157.171	48.5201		18855	4	10744	4		839.065	475.791	266.503		8701	10	12542	4		514.33	469.052	227.741		13259	75	16278	1		1670.41	2354.91	1588.86
		9235	16				44.8918	157.894	48.0892		19278	4	10746	4		835.334	473.905	265.509		9003	10	12544	4		511.379	466.645	226.839		13261	75	16627	1		1667.76	2355.22	1584.87
		9242	16				45.2361	158.604	47.6638		19281	4	10989	4		831.584	472.054	264.495		9653	10	12546	4		508.314	464.286	225.937		13990	75	16629	1		1666.69	2355.32	1582.3
		9831	16				45.5796	159.303	47.2439		19284	4	10991	4		827.814	470.237	263.462		9819	10	14344	4		505.311	461.974	225.037		13994	75	16631	1		1663.37	2355.92	1578.34
		11756	16				45.9221	159.988	46.8294		19288	4	10993	4		824.026	468.455	262.409		10101	10	14346	4		502.369	459.71	224.137		17733	75	16633	1		1661.48	2355.97	1575.98
		12203	16				46.2635	160.661	46.4204		19430	4	10995	4		820.219	466.708	261.337		10110	10	15809	4		499.49	457.497	223.239		17736	75	16635	1		1658.56	2356.87	1571.17
		12438	16				46.6039	161.321	46.0169		19433	4	10997	4		816.396	464.823	260.246		10876	10	15811	4		496.675	455.334	222.341		12755	76	16637	1		1656.38	2357.05	1568.31
		13411	16				46.9431	161.968	45.6188		19438	4	10999	4		812.557	462.63	259.136		11209	10	15814	4		493.923	453.223	221.444		13259	76	16639	1		1653.69	2357.54	1563.18
		14073	16				47.2811	162.602	45.226		5285	5	11001	4		808.702	460.658	258.008		11750	10	15818	4		491.237	451.163	220.548		13262	76	16641	1		1651.04	2358.37	1559.82
		14075	16				47.6178	163.222	44.8387		5844	5	11004	4		804.834	458.557	256.862		12579	10	16017	4		488.616	449.157	219.653		13992	76	16643	1		1648.6	2358.46	1555.06
		14078	16				47.9531	163.829	44.4568		5848	5	11229	4		800.951	456.503	255.698		14161	10	16019	4		486.062	447.383	218.758		17734	76	16858	1		1646.19	2359.4	1551.37
		14593	16				48.287	164.422	44.0802		6003	5	11230	4		797.057	454.15	254.516		14164	10	16021	4		483.574	445.49	217.863		7920	77	16860	1		1643.98	2359.44	1546.63
		14596	16				48.6194	165.001	43.7089		6006	5	11232	4		793.151	451.854	253.317		14391	10	16023	4		481.154	443.652	216.969		12752	77	16863	1		1641.45	2360.33	1543.29
		14598	16				48.9502	165.566	43.343		6382	5	11234	4		789.234	449.439	252.101		14394	10	16024	4		478.803	441.871	216.076		13177	77	16865	1		1640.51	2360.67	1538.73
		14601	16				49.2793	166.116	42.9823		6385	5	11236	4		785.307	447.605	250.869		15785	10	16027	4		476.52	440.147	215.182		13259	77	16867	1		1636.96	2361.34	1535.22
		15112	16				49.6067	166.652	42.6269		6388	5	11239	4		781.371	444.95	249.62		15793	10	16029	4		474.307	438.481	214.289		13994	77	16935	1		1635.73	2361.46	1530.31
		15770	16				49.9324	167.174	42.2768		6392	5	12429	4		777.253	442.883	248.532		15992	10	16031	4		472.163	436.873	213.396		17468	77	17194	1		1633.11	2362.26	1526.98
		17267	16				50.2562	167.681	41.9318		6555	5	13005	4		773.307	440.523	247.434		16653	10	16750	4		470.09	435.324	212.504		17736	77	17196	1		1631.92	2362.87	1521.91
		5467	17				50.5781	168.173	41.592		6558	5	13008	4		769.006	438.572	246.146		17023	10	16753	4		468.088	433.835	211.611		18800	77	17198	1		1629.52	2363.64	1518.42
		6162	17				50.8979	168.651	41.2573		6560	5	13015	4		764.883	437.195	245.022		17267	10	16755	4		466.158	432.407	210.718		7918	78	17200	1		1628.55	2363.87	1513.37
		6968	17				51.2157	169.113	40.9277		6562	5	13643	4		760.758	435.165	244.42		18181	10	16756	4		464.299	431.04	209.825		7921	78	17202	1		1626.36	2364.6	1510.25
		8108	17				51.5314	169.56	40.6032		6702	5	13645	4		756.114	433.711	243.467		18465	10	17236	4		462.513	429.735	208.931		12747	78	17204	1		1625.95	2364.62	1505.21
		8115	17				51.8449	169.991	40.2837		6705	5	13979	4		751.831	432.648	242.865		18674	10	17239	4		460.8	428.492	208.038		12752	78	17207	1		1623.98	2365.33	1501.59
		9234	17				52.1561	170.407	39.9693		6707	5	13981	4		747.553	431.273	242.089		18678	10	17241	4		459.16	427.312	207.144		13173	78	17405	1		1623.95	2365.51	1496.93
		9240	17				52.4649	170.808	39.6597		7219	5	14172	4		742.935	430.289	241.493		18803	10	17243	4		457.594	426.196	206.427		13176	78	17407	1		1622.7	2365.67	1493.16
		9821	17				52.7713	171.193	39.3551		7222	5	14174	4		738.159	429.513	240.547		18981	10	17245	4		456.101	425.144	205.537		14910	78	17409	1		1622.87	2365.83	1488.71
		12192	17				53.0753	171.562	39.0554		7224	5	14176	4		733.925	428.767	239.955		18985	10	17247	4		454.683	424.157	204.823		17468	78	17411	1		1622	2365.28	1485.86
		12429	17				53.3767	171.916	38.7604		7721	5	14178	4		728.658	428.052	239.193		19388	10	17249	4		453.34	423.235	203.936		17470	78	17413	1		1622.37	2365.24	1481.78
		14071	17				53.6755	172.253	38.4703		7992	5	14180	4		724.813	427.367	238.256		19598	10	17251	4		452.071	422.378	203.049		18799	78	17415	1		1622.05	2364.84	1478.43
		14074	17				53.9716	172.574	38.1849		7996	5	14182	4		719.581	426.714	237.853		5171	11	17253	4		450.878	421.588	202.338		18803	78	17417	1		1622.44	2364.45	1474.74
		14077	17				54.2649	172.879	37.9042		8003	5	14185	4		715.078	426.09	237.286		5569	11	17537	4		449.76	420.864	201.631		7917	79	17419	1		1621.98	2363.69	1471.6
		14593	17				54.5554	173.168	37.6282		8472	5	14834	4		710.247	425.498	236.196		6133	11	17541	4		448.717	420.207	200.751		12744	79	17421	1		1623.28	2363.28	1468.29
		14596	17				54.843	173.441	37.3567		8476	5	14839	4		706.138	424.937	235.281		6359	11	18273	4		447.75	419.618	200.047		12751	79	17708	1		1623.2	2362.16	1465.52
		14598	17				55.1277	173.697	37.0898		9047	5	14841	4		701.692	424.406	234.903		6697	11	18275	4		446.86	419.096	199.703		13169	79	17710	1		1624.53	2361.38	1462.77
		15117	17				55.4093	173.937	36.8275		9821	5	14843	4		697.267	423.906	234.185		6953	11	18278	4		446.045	418.643	199.016		13173	79	17712	1		1624.84	2360.41	1459.51
		15770	17				55.6879	174.161	36.5695		9825	5	14846	4		693.036	423.438	232.942		7320	11	18280	4		445.307	418.258	198.866		14907	79	17714	1		1626.04	2359.78	1456.97
		17269	17				55.9633	174.367	36.316		9828	5	14851	4		688.648	423	231.873		8397	11	18283	4		444.645	417.942	198.734		17468	79	17716	1		1626.39	2358.62	1454.09
		5465	18				56.2354	174.558	36.0668		10273	5	15153	4		684.802	422.593	231.16		9007	11	18288	4		444.059	417.695	198.798		17470	79	17718	1		1627.63	2357.96	1451.74
		6970	18				56.5043	174.731	35.822		10276	5	15155	4		681.138	422.217	230.457		9646	11	19398	4		443.55	417.518	198.885		17476	79	17720	1		1628.02	2356.93	1449.06
		8104	18				56.7698	174.888	35.5814		10279	5	15157	4		677.307	421.872	229.41		9818	11	19402	4		443.118	417.411	199.172		18799	79	17905	1		1628.59	2356.4	1446.74
		9242	18				57.032	175.028	35.3449		10538	5	15159	4		673.66	421.558	228.543		10105	11	19408	4		442.762	417.373	199.31		18802	79	17907	1		1629.36	2355.32	1444.09
		9824	18				57.2906	175.152	35.1127		11225	5	15162	4		670.02	421.276	227.505		10869	11	19410	4		442.482	417.406	199.827		7915	80	17909	1		1629.8	2354.75	1441.45
		11743	18				57.5457	175.258	34.8845		11227	5	15603	4		666.389	421.024	226.471		11752	11	5147	5		442.279	417.509	200.023		7919	80	17911	1		1630.07	2353.62	1438.83
		12189	18				57.7972	175.348	34.6603		11229	5	16145	4		662.766	420.802	225.975		12574	11	5990	5		442.152	417.683	200.421		12743	80	17914	1		1630.36	2353.18	1436.05
		12192	18				58.045	175.421	34.4401		11231	5	16147	4		659.153	420.612	224.963		14161	11	6074	5		442.102	417.928	200.85		12747	80	18103	1		1630.65	2352.35	1433.28
		12432	18				58.2892	175.477	34.2239		11233	5	16149	4		655.55	420.453	223.779		14391	11	6077	5		442.127	418.243	201.132		13167	80	18105	1		1630.79	2351.84	1430.53
		14068	18				58.5295	175.516	34.0115		11590	5	16151	4		651.959	420.324	222.775		14394	11	6679	5		442.229	418.63	201.619		13170	80	18107	1		1630.93	2351.29	1427.62
		14071	18				58.766	175.539	33.8029		11593	5	16153	4		648.379	420.226	221.777		15559	11	8284	5		442.407	419.087	201.96		14907	80	18109	1		1631.08	2350.71	1424.9
		14074	18				58.9986	175.544	33.598		11597	5	16155	4		644.813	420.159	220.608		15782	11	8286	5		442.66	419.616	202.685		16189	80	18112	1		1631.25	2350.09	1422.04
		14078	18				59.2272	175.533	33.3969		12376	5	16157	4		641.259	420.122	219.442		15989	11	8288	5		442.989	420.216	202.38		17471	80	18115	1		1631.43	2349.44	1419.02
		14594	18				59.4519	175.505	33.1994		12380	5	16160	4		637.72	420.115	218.28		15996	11	8290	5		443.393	420.887	202.798		18798	80	18526	1		1631.62	2348.75	1416.38
		14599	18				59.6725	175.46	33.0054		12999	5	16991	4		634.196	420.139	217.121		16650	11	8292	5		443.872	421.63	202.01		15388	82	18528	1		1632	2348.03	1413.25
		15120	18				59.8889	175.398	32.815		13365	5	16993	4		630.687	420.193	215.967		17019	11	8294	5		444.425	422.444	202.119		13173	83	18530	1		1632.41	2347.27	1410.5
		15769	18				60.1012	175.32	32.6281		13647	5	16995	4		627.194	420.277	215.173		17267	11	8296	5		445.053	423.329	201.723		13165	84	18532	1		1633.01	2346.48	1407.09
		16084	18				60.3092	175.224	32.4445		13650	5	16997	4		623.719	420.392	214.038		17270	11	8389	5		445.756	424.285	201.878		13173	84	18535	1		1633.63	2345.64	1404.25
		17272	18				60.513	175.112	32.2643		13653	5	16999	4		620.26	420.536	212.909		18181	11	8983	5		446.358	425.312	201.521		19748	84	18537	1		1634.46	2344.77	1400.75
		17276	18				60.7124	174.984	32.0873		13762	5	17003	4		616.82	420.71	211.786		18464	11	8985	5		447.212	426.41	201.173		9293	85	18539	1		1635.68	2343.87	1397.82
		17704	18				60.9075	174.839	31.9136		14428	5	17163	4		613.399	420.913	210.669		18675	11	8987	5		447.965	427.578	201.189		13162	85	18701	1		1636.59	2342.93	1394.42
		5183	19				61.0981	174.677	31.743		14431	5	17165	4		609.997	421.146	209.56		18799	11	8989	5		448.621	428.818	201.049		13165	85	18703	1		1638.06	2341.95	1391.08
		5478	19				61.2843	174.498	31.5756		14436	5	17167	4		606.442	421.409	208.458		18984	11	8991	5		449.531	430.127	200.749		19744	85	18706	1		1639.4	2340.93	1387.63
		6974	19				61.4659	174.304	31.4111		14658	5	17169	4		603.085	421.7	207.364		19393	11	10290	5		450.344	431.507	200.637		9294	86	18708	1		1641.49	2339.88	1384.06
		6980	19				61.643	174.093	31.2497		14661	5	18591	4		599.749	422.021	206.278		5573	12	10293	5		451.235	432.957	200.538		9953	86	18710	1		1642.77	2338.79	1380.73
		8099	19				61.8155	173.865	31.0912		14664	5	19100	4		596.434	422.37	205.201		6700	12	10700	5		452.032	434.477	200.454		13161	86	18713	1		1645.33	2337.66	1377.13
		8107	19				61.9833	173.622	30.9355		15600	5	19102	4		593.141	422.748	204.134		6705	12	10702	5		452.912	435.893	200.206		13164	86	18802	1		1646.89	2336.49	1374.81
		9826	19				62.1464	173.362	30.7827		15602	5	19105	4		589.871	423.154	203.076		6958	12	10704	5		453.872	437.382	199.969		19743	86	18909	1		1649.93	2335.29	1370.97
		11738	19				62.3047	173.086	30.6325		15605	5	19107	4		586.451	423.588	202.027		7314	12	10705	5		454.567	438.771	199.741		8520	87	18911	1		1651.81	2334.05	1369.12
		12185	19				62.4583	172.794	30.4851		16750	5	19109	4		583.232	424.051	200.99		8397	12	10707	5		455.696	440.41	199.702		9952	87	18913	1		1654.64	2332.76	1365.06
		12189	19				62.6071	172.487	29.9935		17163	5	19111	4		580.036	424.541	199.963		9010	12	11732	5		456.211	441.601	199.501		13162	87	18915	1		1656.48	2331.44	1362.48
		12430	19				62.751	172.163	29.8599		17166	5	19695	4		576.692	425.059	198.947		9147	12	11734	5		457.514	443.397	199.488		13165	87	18917	1		1659.44	2330.08	1359.44
		13410	19				62.8901	171.824	29.3817		17499	5	19699	4		573.55	425.604	197.943		9643	12	11737	5		457.854	444.57	199.491		19743	87	18920	1		1660.88	2328.68	1357.34
		14065	19				63.0242	171.469	29.2613		17502	5	5274	5		570.433	426.176	196.95		9817	12	11740	5		459.508	446.525	199.332		19747	87	19318	1		1663.79	2327.24	1355.12
		14074	19				63.1533	171.099	28.9696		17504	5	5276	5		567.168	426.775	195.97		9820	12	12418	5		459.672	447.508	199.184		8518	88	19321	1		1665.36	2325.76	1352.61
		14322	19				63.2774	170.714	28.8575		17507	5	5278	5		564.106	427.4	195.181		10870	12	12420	5		461.158	449.626	199.049		9257	88	19323	1		1668.21	2324.24	1350.16
		14596	19				63.3966	170.313	28.5738		18152	5	5280	5		561.071	428.052	194.231		11756	12	12423	5		461.505	450.599	198.925		9950	88	19325	1		1669.9	2322.68	1348.65
		14602	19				63.5106	169.897	27.9494		18499	5	5282	5		557.715	428.73	193.651		12384	12	12426	5		463.345	452.882	198.814		9953	88	19327	1		1673.06	2321.08	1346.49
		14926	19				63.6196	169.466	27.8598		19430	5	5520	5		554.568	429.433	192.738		12567	12	12534	5		464.214	454.365	198.715		13160	88	19329	1		1674.7	2319.44	1344.92
		15124	19				63.7235	169.021	27.5982		19432	5	5523	5		551.625	430.517	192.017		14161	12	12536	5		466.043	456.281	198.628		13162	88	19331	1		1678.17	2317.75	1343.05
		16547	19				63.8223	168.56	26.9953		19435	5	5525	5		548.363	431.285	191.493		14393	12	12538	5		467.769	458.794	198.554		19745	88	19335	1		1680.12	2316.03	1341.94
		17275	19				63.9158	168.086	26.5799		5842	6	5527	5		545.136	431.912	190.638		14396	12	12540	5		469.569	460.851	198.494		8518	89	19511	1		1683.72	2314.26	1340.7
		18553	19				64.0042	167.596	26.3473		5845	6	5530	5		542.119	433.103	189.976		15555	12	12542	5		471.788	462.983	198.446		8521	89	19513	1		1685.64	2312.45	1339.33
		5172	20				64.0874	167.093	25.7729		6009	6	6711	5		538.965	434.508	189.157		15778	12	15803	5		473.55	465.536	198.412		9259	89	19515	1		1689.38	2310.59	1338.2
		6977	20				64.1654	166.575	25.7321		7222	6	6954	5		535.851	435.44	188.355		15783	12	15805	5		476.254	468.501	198.391		9953	89	19517	1		1691.61	2308.7	1337.29
		6981	20				64.2381	166.043	25.1713		7225	6	6956	5		532.947	436.592	187.748		15985	12	15807	5		478.662	471.175	198.384		13160	89	19519	1		1694.97	2306.75	1336.25
		7627	20				64.3056	165.498	25.1437		7229	6	6958	5		529.733	438.136	187.162		15994	12	15809	5		481.65	473.912	198.391		13163	89	19521	1		1697.34	2304.77	1335.27
		8095	20				64.3678	164.938	24.7692		7721	6	6960	5		527.092	439.028	186.421		16654	12	15810	5		484.684	476.366	198.412		19750	89	19524	1		1700.82	2303.1	1334.51
		8102	20				64.4247	164.366	24.5765		7723	6	6962	5		523.968	440.499	185.697		17017	12	15813	5		487.762	479.583	198.447		8519	90	19752	1		1703.15	2301.03	1333.81
		9830	20				64.4762	163.78	24.5612		7995	6	6964	5		520.889	442.193	184.993		17267	12	16015	5		490.711	482.505	198.497		9257	90	19754	1		1706.59	2299.45	1333.15
		11066	20				64.5225	163.181	24.372		7999	6	6966	5		518.033	442.527	184.306		17271	12	16017	5		493.879	485.834	198.388		12745	90	19756	1		1709.05	2297.31	1332.55
		11734	20				64.5634	162.569	23.8397		8004	6	6969	5		515.568	443.799	183.639		18183	12	16019	5		497.09	488.693	198.124		13160	90	19758	1		1712.26	2296.01	1332
		12186	20				64.599	161.944	23.84		8469	6	7711	5		511.921	444.249	182.991		18464	12	16021	5		500.342	491.788	198.058		8518	91	19760	1		1714.84	2294.16	1331.5
		12190	20				64.6293	161.306	23.6659		8475	6	7714	5		509.551	445.097	182.363		18676	12	16023	5		503.633	495.113	198.011		8522	91	19762	1		1718.18	2292.62	1331.06
		12432	20				64.6541	160.656	23.4953		9818	6	7717	5		506.691	445.651	181.755		18797	12	16025	5		506.964	498.144	197.29		8781	91	19765	1		1720.88	2291.06	1330.67
		13407	20				64.6737	159.994	23.5013		9823	6	8207	5		504.574	446.081	181.167		19137	12	16027	5		510.333	501.581	196.953		12742	91	19906	1		1723.8	2289.64	1330.33
		14062	20				64.6878	159.32	23.5062		10968	6	8209	5		501.969	446.389	180.599		19310	12	16030	5		513.738	504.72	197.164		8522	92	19908	1		1726.79	2288.03	1330.05
		14067	20				64.6966	158.634	23.51		11223	6	8211	5		499.572	447.096	180.052		5575	13	16732	5		517.18	508.091	196.176		8779	92	19910	1		1729.47	2286.57	1329.83
		14319	20				64.7	157.936	23.3391		11225	6	8213	5		497.389	447.332	179.526		6100	13	16736	5		520.657	511.687	195.926		12738	92	19912	1		1732.21	2285.43	1329.66
		14920	20				64.6981	157.226	23.3449		11227	6	8215	5		495.419	448.321	179.021		6702	13	16753	5		524.167	515.503	196.052		6171	93	19914	1		1734.99	2284.11	1329.54
		15131	20				64.6908	156.506	23.3494		11229	6	8217	5		493.13	447.961	178.538		6706	13	16755	5		527.711	519.187	195.329		8525	93	5073	2		1737.81	2282.77	1329.49
		15820	20				64.6781	155.774	23.3526		11231	6	8219	5		491.4	449.581	178.076		6965	13	17240	5		531.113	523.089	195.167		8779	93	5075	2		1740.69	2281.05	1329.48
		17279	20				64.66	155.032	23.3545		11235	6	8223	5		489.351	449.315	177.636		7311	13	17243	5		534.55	526.856	195.206		12736	93	5077	2		1743.61	2280.2	1329.54
		17283	20				64.6367	154.278	23.3552		11593	6	8740	5		487.685	450.684	177.218		9016	13	17245	5		538.194	530.84	194.921		6173	94	5079	2		1746.58	2278.1	1329.65
		5169	21				64.6079	153.515	23.3546		11597	6	8742	5		485.877	451.042	176.823		9148	13	17246	5		541.867	534.861	194.494		6176	94	5081	2		1749.59	2277.22	1329.82
		6981	21				64.5739	152.741	23.3527		11600	6	8745	5		484.812	452.323	176.45		9637	13	17249	5		545.394	538.918	194.797		12741	94	5083	2		1752.48	2275.62	1330.05
		6985	21				64.5345	151.957	23.3495		11602	6	8754	5		483.264	453.466	176.1		9817	13	17251	5		548.95	543.01	194.599		6173	95	5086	2		1755.59	2274.53	1330.33
		7643	21				64.4898	151.163	23.3449		12376	6	8758	5		482.463	454.13	175.773		9821	13	17253	5		552.71	547.136	194.778		6175	95	5301	2		1758.74	2272.73	1330.67
		8093	21				64.4398	150.36	23.3391		12378	6	9034	5		481.361	456.411	175.468		9830	13	17256	5		556.319	551.295	194.807		6180	95	5303	2		1761.59	2271.62	1331.07
		9834	21				64.3845	149.547	23.332		12382	6	9036	5		481.017	457.842	175.188		10867	13	18272	5		560.129	555.487	195.21		10103	95	5305	2		1764.66	2269.6	1331.52
		11062	21				64.3239	148.725	23.3236		12658	6	9038	5		480.026	459.831	174.93		11761	13	18274	5		563.96	559.709	195.631		6174	96	5307	2		1767.96	2268.45	1332.03
		11730	21				64.2581	147.894	23.3138		12997	6	9040	5		480.327	462.019	174.696		12381	13	18277	5		567.811	563.96	195.378		6178	96	5309	2		1770.77	2266.76	1332.6
		12185	21				64.1871	147.054	23.3027		13336	6	9042	5		479.106	463.698	174.486		12561	13	18977	5		571.507	568.241	196.027		10102	96	5311	2		1774.17	2265.41	1333.22
		12188	21				64.1108	146.206	23.2903		13648	6	9044	5		479.17	466.282	174.3		13453	13	18979	5		575.398	572.549	196.344		16711	96	5315	2		1776.9	2263.16	1333.91
		12439	21				64.0294	145.349	23.2765		13650	6	9311	5		478.415	468.889	174.138		14357	13	8002	6		579.305	576.883	196.51		6178	97	5318	2		1780.39	2261.59	1334.64
		13409	21				63.9428	144.484	23.2615		13653	6	9313	5		478.421	471.511	173.999		14615	13	8004	6		583.227	581.242	197.224		6180	97	5456	2		1783.4	2259.65	1335.43
		14058	21				63.851	143.612	23.245		13765	6	9315	5		477.783	474.148	173.886		15545	13	8007	6		587.163	585.625	197.78		10101	97	5459	2		1786.8	2257.33	1336.28
		14061	21				63.7541	142.731	23.2273		13982	6	9317	5		477.373	476.622	173.796		15775	13	8287	6		591.111	590.031	198.007		6181	98	5461	2		1790.6	2255.52	1337.18
		14318	21				63.6521	141.844	23.2082		13984	6	9319	5		476.306	479.289	173.731		15779	13	8290	6		595.071	594.458	198.783		6184	98	5463	2		1793.91	2253.15	1338.32
		14917	21				63.5451	140.949	23.1877		13988	6	9321	5		475.276	481.974	173.69		15982	13	8291	6		599.04	598.906	199.573		10102	98	5465	2		1797.62	2250.94	1339.33
		14923	21				63.433	140.047	23.1659		13992	6	9324	5		474.284	484.318	173.674		15988	13	8294	6		603.017	603.372	200.378		6185	99	5468	2		1801.36	2248.51	1340.4
		15136	21				63.3159	139.138	23.1428		14426	6	9552	5		473.328	486.668	173.683		16375	13	8295	6		607.002	607.856	201.199		16360	99	5529	2		1804.97	2245.89	1341.88
		17282	21				63.3716	138.223	23.1183		14429	6	9554	5		472.232	489.022	173.716		16657	13	8298	6		611.17	612.357	202.035		6188	100	5629	2		1808.96	2243.22	1343.24
		17289	21				63.2491	137.302	23.0925		14432	6	9556	5		470.995	491.558	173.775		17014	13	8301	6		614.997	616.873	202.887		10100	100	5632	2		1812.99	2240.71	1344.84
		18317	21				63.1218	136.374	23.0653		14662	6	9558	5		469.967	493.752	173.858		17272	13	8386	6		619.004	621.402	203.754		12455	100	5634	2		1816.88	2237.8	1346.49
		18494	21				62.9897	135.441	23.0368		14666	6	9560	5		468.798	496.127	173.966		18464	13	8389	6		623.014	625.945	204.638		13016	100	5636	2		1820.98	2234.86	1348.57
		19062	21				62.8528	134.502	23.0069		15597	6	9562	5		467.839	498.507	174.098		18679	13	8393	6		626.85	630.498	205.538		16363	100	5638	2		1824.93	2231.53	1350.35
		19926	21				62.7113	133.558	22.9757		15600	6	9567	5		466.911	500.889	174.256		18793	13	8987	6		630.691	635.061	206.454		12456	101	5640	2		1829.09	2228.35	1352.91
		5166	22				62.565	132.786	22.9431		15603	6	10232	5		466.014	503.452	174.439		19010	13	8989	6		634.707	639.633	207.387		13015	101	5642	2		1833.28	2224.78	1354.83
		5172	22				62.4142	131.836	22.9092		16165	6	10530	5		465.148	505.844	174.646		19306	13	8991	6		638.719	644.212	208.337		16363	101	6031	2		1837.33	2221.37	1357.69
		6984	22				62.2588	130.881	22.874		16727	6	10532	5		464.312	508.238	174.879		5581	14	10285	6		642.206	648.797	209.303		18686	101	6033	2		1841.22	2217.75	1359.93
		6989	22				62.0988	129.922	22.8374		17170	6	10534	5		463.507	510.811	175.136		6099	14	10288	6		646.22	653.386	210.287		12457	102	6035	2		1845.32	2213.58	1362.94
		8091	22				61.9343	128.959	22.7994		17309	6	10536	5		462.733	513.213	175.418		6704	14	10291	6		649.88	657.978	211.288		13015	102	6037	2		1849.27	2209.92	1365.32
		8098	22				61.7654	127.992	22.7601		17503	6	10737	5		461.988	515.793	175.725		6708	14	10295	6		653.192	662.572	212.306		13017	102	6039	2		1853.07	2205.71	1368.82
		9839	22				61.5921	127.021	22.7195		17506	6	10739	5		461.273	518.201	176.056		6970	14	10700	6		657.031	667.167	213.341		16365	102	6041	2		1857.07	2201.32	1371.35
		11725	22				61.4145	126.047	22.6776		17510	6	10741	5		460.588	520.609	176.413		7308	14	10702	6		659.648	671.76	214.395		18684	102	6043	2		1861.1	2196.74	1375
		12186	22				61.2325	125.069	22.6343		18594	6	10743	5		459.931	523.017	176.794		7312	14	10704	6		663.326	676.004	215.466		13015	103	6045	2		1864.63	2192.68	1377.85
		12192	22				61.0463	124.088	22.5897		19431	6	10745	5		459.304	525.425	177.199		9148	14	10705	6		665.956	680.426	216.554		13018	103	6048	2		1868.72	2187.72	1381.66
		12443	22				60.8559	123.104	22.5437		19434	6	10748	5		458.705	527.832	177.629		9632	14	10707	6		669.644	685.02	217.661		16367	103	6126	2		1872.13	2182.95	1384.66
		13424	22				60.6613	122.118	22.4965		19437	6	10987	5		458.134	530.237	178.084		9819	14	11733	6		672.454	689.087	218.785		18684	103	6451	2		1876.1	2177.82	1388.61
		14055	22				60.4626	121.129	22.4479		5115	7	10992	5		457.591	532.641	178.389		9823	14	11735	6		675.62	693.679	219.928		18688	103	6453	2		1879.91	2173.22	1391.93
		14057	22				60.2599	120.138	22.3981		5523	7	10994	5		457.076	535.042	178.722		9827	14	11738	6		678.265	697.393	221.089		13016	104	6456	2		1883.58	2168.26	1396.04
		14060	22				60.0531	119.146	22.3469		5527	7	10996	5		456.588	537.441	179.258		10870	14	11740	6		681.266	701.811	222.268		13019	104	6746	2		1887.27	2163.65	1399.51
		14317	22				59.8424	118.151	22.2944		5843	7	10998	5		456.127	539.837	179.644		11764	14	12411	6		683.747	705.527	223.465		13981	104	6749	2		1891.52	2158.67	1403.94
		14322	22				59.6279	117.155	22.2406		5848	7	11000	5		455.692	542.229	180.231		12378	14	12414	6		686.584	709.769	224.681		16371	104	6751	2		1895.25	2153.53	1407.57
		14915	22				59.4095	116.157	22.1856		6012	7	12435	5		455.284	544.617	180.668		12558	14	12416	6		689.248	713.31	225.914		16375	104	6753	2		1899.17	2148.9	1412.51
		14919	22				59.1873	115.158	22.1292		6570	7	12438	5		454.902	547.001	180.959		12941	14	12418	6		692.608	717.725	227.167		18684	104	6756	2		1902.94	2143.74	1415.77
		16926	22				58.9614	114.159	22.0716		6710	7	12441	5		454.545	549.38	181.628		12945	14	12421	6		695.084	721.083	228.437		18686	104	6884	2		1907.43	2138.59	1421.03
		17286	22				58.7318	113.158	22.0127		6712	7	13001	5		454.213	551.753	181.626		13454	14	12534	6		698.43	725.317	229.726		13019	105	6887	2		1911.22	2133.08	1424.97
		17293	22				58.4987	112.157	21.9526		6714	7	13003	5		453.907	554.121	182.185		14350	14	12536	6		701.234	728.496	231.033		13980	105	6889	2		1915.55	2128.28	1430.04
		18486	22				58.262	111.156	21.8912		6716	7	13005	5		453.624	556.482	182.943		14611	14	12538	6		704.897	732.897	232.359		16372	105	6891	2		1919.53	2123.64	1433.77
		19065	22				58.0218	110.154	21.6552		6719	7	13007	5		453.366	558.837	183.375		15052	14	12540	6		707.834	736.061	233.703		18683	105	6893	2		1923.7	2118.29	1439.34
		5165	23				57.7782	109.153	21.5956		6959	7	13010	5		453.132	561.184	183.665		15539	14	12545	6		711.101	740.098	235.243		18686	105	6895	2		1927.69	2113.29	1443.05
		5170	23				57.5312	108.152	21.5347		7611	7	13641	5		452.921	563.524	184.508		15771	14	15799	6		714.167	743.596	236.628		16375	106	6898	2		1932.22	2108.28	1448.76
		5905	23				57.2809	107.151	21.4725		7725	7	13643	5		452.733	565.855	185.372		15775	14	15801	6		717.73	747.435	238.031		18684	106	7123	2		1936.39	2103.27	1452.79
		6703	23				57.0274	106.151	21.409		7728	7	13645	5		452.568	568.178	186.083		15783	14	15803	6		720.907	751.083	239.63		18687	106	7125	2		1940.21	2098.24	1458.11
		6987	23				56.7707	105.152	21.3443		9038	7	13979	5		452.425	570.491	186.992		15980	14	15805	6		724.053	754.889	241.074		15641	107	7126	2		1944.56	2093.04	1462.1
		8088	23				56.511	104.153	21.2782		9040	7	13981	5		452.304	572.795	187.92		15984	14	15807	6		727.513	758.675	242.536		16378	107	7128	2		1948.9	2087.65	1467.19
		9843	23				56.2481	103.156	21.2109		9309	7	13983	5		452.205	575.088	188.695		16664	14	15809	6		731.104	762.264	244.372		18688	107	7130	2		1953.05	2083.14	1471.47
		11720	23				55.9823	102.16	21.1423		9314	7	13985	5		452.126	577.371	189.667		17056	14	15811	6		734.473	766.008	245.88		6184	108	7132	2		1957.38	2078.25	1475.97
		12189	23				55.7136	101.166	21.0725		9317	7	13987	5		452.069	579.643	190.657		17275	14	16010	6		737.971	769.899	247.76		7421	108	7134	2		1961.52	2074.22	1480.35
		12933	23				55.442	100.174	21.0014		9558	7	13990	5		452.032	581.904	191.666		17280	14	16012	6		741.592	773.585	249.49		15641	108	7137	2		1965.99	2068.93	1484.6
		14051	23				55.1676	99.1829	20.9292		9561	7	14173	5		452.014	584.152	192.694		17953	14	16016	6		745.156	777.241	251.243		6186	109	7323	2		1970.27	2064.34	1488.7
		14053	23				54.8905	98.1944	20.8557		10531	7	14175	5		452.016	586.387	193.74		18466	14	16018	6		748.491	781.388	253.196		7421	109	7325	2		1974.54	2059.9	1492.85
		14055	23				54.6107	97.208	20.781		10741	7	14177	5		452.038	588.61	194.803		18787	14	16020	6		751.771	784.969	255.175		7423	109	7440	2		1978.96	2055.6	1497.02
		14057	23				54.3283	96.2241	20.7052		10962	7	14179	5		452.078	590.818	195.884		19305	14	16023	6		755.171	788.517	257.182		15393	109	7442	2		1983.36	2051.62	1501.23
		14060	23				54.0435	95.2427	20.6282		11221	7	14181	5		452.137	593.013	196.983		19308	14	16025	6		758.511	792.203	259.393		15642	109	7444	2		1987.56	2047.94	1505.47
		14319	23				53.7561	94.264	20.55		11225	7	14183	5		452.214	595.193	198.098		5588	15	16755	6		761.789	795.848	261.28		7421	110	7446	2		1991.91	2044.05	1509.74
		14329	23				53.4664	93.2881	20.4707		11227	7	14836	5		452.308	597.358	199.23		6388	15	17242	6		765.006	799.451	263.367		15391	110	7449	2		1996.23	2040.28	1513.86
		14911	23				53.1743	92.3153	20.3902		11230	7	14839	5		452.42	599.508	200.378		6707	15	17245	6		768.161	803.183	265.126		15641	110	7451	2		2000.53	2036.3	1518
		14915	23				52.88	91.3457	20.3087		11597	7	14841	5		452.548	601.642	201.542		6710	15	17247	6		771.251	806.693	267.436		15644	110	7453	2		2004.79	2032.62	1522.17
		16148	23				52.5835	90.3794	20.226		11600	7	14843	5		452.693	603.759	202.722		6716	15	17249	6		774.278	810.676	269.422		7907	111	7455	2		2009.02	2028.89	1526.35
		16919	23				52.2848	89.4165	20.1423		11602	7	14845	5		452.855	605.859	203.917		6973	15	17251	6		777.239	814.426	271.43		15390	111	7525	2		2013.22	2025.11	1530.55
		17289	23				51.9841	88.4573	20.0575		11604	7	14847	5		453.032	607.941	205.127		7306	15	17253	6		780.134	818.291	273.461		15645	111	7528	2		2017.39	2021.28	1534.77
		18485	23				51.6815	87.5018	19.9716		11608	7	14850	5		453.224	610.006	206.351		7309	15	17255	6		782.961	822.093	275.691		7905	112	7530	2		2021.52	2017.41	1538.83
		19068	23				51.3769	86.5502	19.8847		12377	7	15149	5		453.431	612.052	207.589		7315	15	17258	6		785.721	825.484	277.77		13267	112	7647	2		2025.61	2013.49	1543.09
		5166	24				51.0704	85.6026	19.7968		12380	7	15151	5		453.653	614.079	208.842		7692	15	18176	6		788.413	829.166	279.693		15651	112	7649	2		2029.67	2009.53	1547.18
		6991	24				50.7621	84.6591	19.7079		12384	7	15153	5		453.889	616.087	210.107		8039	15	18178	6		791.035	832.781	281.811		7907	113	7651	2		2033.68	2005.52	1551.46
		7837	24				50.4522	83.72	19.618		12654	7	15155	5		454.139	618.075	211.386		9146	15	18270	6		793.588	836.329	283.95		13262	113	7653	2		2037.66	2001.47	1555.58
		8082	24				50.1405	82.7852	19.5271		12658	7	15157	5		454.402	620.043	212.678		9151	15	18273	6		796.069	839.808	285.933		13987	113	7656	2		2041.77	1997.37	1559.54
		9846	24				49.8273	81.855	19.4352		13333	7	15160	5		454.679	621.99	213.981		9630	15	18277	6		798.479	843.218	288.111		13990	113	7905	2		2045.66	1993.23	1563.86
		9850	24				49.5126	80.9294	19.3424		13766	7	15372	5		454.794	623.915	215.296		9821	15	18972	6		800.817	846.558	290.309		17738	113	7908	2		2050.05	1989.05	1567.84
		11716	24				49.023	80.0085	19.2487		13985	7	15374	5		454.754	625.819	216.623		9824	15	18975	6		803.081	849.827	292.35		7909	114	8194	2		2053.86	1985.01	1572
		12195	24				48.7097	79.0926	19.154		13988	7	15376	5		455.08	627.701	217.961		9826	15	18977	6		805.273	853.024	294.407		10102	114	8197	2		2058.35	1980.75	1576
		12935	24				48.3951	78.1816	19.0585		13991	7	15378	5		455.071	629.56	219.309		9831	15	18979	6		807.39	856.147	296.479		13257	114	8199	2		2062.44	1976.81	1580.36
		14051	24				48.079	77.2757	18.9621		14179	7	15380	5		455.082	631.223	220.668		11774	15	6682	7		809.432	859.197	298.567		13259	114	8201	2		2066.85	1972.48	1584.54
		14053	24				47.7618	76.375	18.8648		14181	7	15382	5		454.938	633.04	222.036		12374	15	8002	7		811.399	862.171	300.669		13262	114	8205	2		2070.88	1968.66	1588.54
		14055	24				47.4432	75.4796	18.7667		14665	7	16150	5		454.991	634.834	223.413		12551	15	8004	7		813.291	865.07	302.786		13988	114	8701	2		2075.58	1964.63	1592.73
		14057	24				47.1236	74.5896	18.6677		14670	7	16152	5		454.715	636.602	224.799		12938	15	8006	7		815.105	867.893	304.918		17736	114	8703	2		2079.53	1960.75	1597.09
		14323	24				46.8029	73.7051	18.7458		15369	7	16154	5		455.158	638.346	226.193		12946	15	8290	7		816.843	870.638	307.063		10101	115	8705	2		2084.52	1956.85	1601.44
		14908	24				46.4811	72.8262	18.6497		15372	7	16156	5		454.57	640.065	227.596		13457	15	8292	7		818.503	873.306	309.222		13257	115	8707	2		2088.42	1953.28	1605.78
		14912	24				46.1585	71.9529	18.553		15374	7	16158	5		455.055	641.585	229.005		13462	15	8294	7		820.085	875.894	311.394		13259	115	8709	2		2093.34	1949.18	1610.12
		16145	24				45.8349	71.0854	18.6334		15377	7	16160	5		454.334	643.256	230.422		14347	15	8295	7		821.589	878.403	313.578		13262	115	8711	2		2097.71	1945.76	1614.44
		16919	24				45.5105	70.2238	19.0733		15596	7	16163	5		454.17	644.901	231.845		14351	15	8298	7		823.014	880.831	315.775		13990	115	8713	2		2102.4	1942.16	1618.75
		16924	24				45.1854	69.3681	19.1706		15598	7	16166	5		453.682	646.345	233.101		14608	15	8300	7		824.359	883.178	317.984		14911	115	8716	2		2106.71	1938.74	1623.05
		17296	24				44.8596	68.5183	19.2721		15603	7	16989	5		453.224	647.94	234.54		14611	15	8302	7		825.625	885.444	320.204		16193	115	8955	2		2111.35	1935.31	1627.33
		18482	24				44.5332	67.6747	19.5558		16158	7	16991	5		452.798	649.507	235.984		15054	15	8387	7		826.811	887.627	322.436		17737	115	8958	2		2115.78	1931.35	1631.6
		18486	24				44.2062	66.8372	19.6708		16161	7	16993	5		452.053	651.051	237.259		15534	15	8390	7		827.916	889.727	324.678		7922	116	8960	2		2120.18	1928.09	1635.85
		19070	24				43.8787	66.0059	20.324		16164	7	16995	5		451.866	652.223	238.715		15770	15	8392	7		828.941	891.743	326.93		12755	116	8962	2		2124.02	1924.84	1640.07
		5168	25				43.5508	65.1809	20.6399		16169	7	16997	5		450.315	653.722	240.175		15774	15	8394	7		829.884	893.676	329.192		13257	116	8964	2		2128.7	1920.89	1644.28
		6994	25				43.2225	64.3622	20.7877		17506	7	17000	5		449.515	655.192	241.465		15777	15	8991	7		830.746	895.523	331.463		13259	116	8967	2		2132.3	1917.64	1648.47
		7380	25				42.8939	63.5499	21.4745		17790	7	18592	5		448.06	656.632	242.761		15980	15	9466	7		831.527	897.285	333.743		13990	116	8972	2		2137.09	1913.69	1652.63
		8081	25				42.5651	62.7442	21.6471		18986	7	18595	5		447.7	658.046	244.237		16668	15	10279	7		832.226	898.961	336.032		14908	116	9152	2		2140.98	1910.46	1656.78
		8998	25				42.2361	61.9449	22.0035		19092	7	18856	5		445.98	659.439	245.54		17009	15	10282	7		832.843	900.551	338.328		17737	116	9155	2		2146.25	1906.87	1660.89
		9850	25				42.0847	61.1522	22.1928		19435	7	18862	5		446.055	660.805	246.849		17056	15	10284	7		833.377	902.054	340.632		18804	116	9157	2		2150.1	1903.48	1664.98
		9853	25				41.76	60.3661	22.7442		19438	7	19097	5		444.933	662.318	248.162		17279	15	10286	7		833.83	903.47	342.943		7919	117	9159	2		2155.14	1899.56	1669.04
		11439	25				41.4354	59.5867	22.7778		19440	7	19099	5		445.244	663.805	249.306		17628	15	10289	7		834.199	904.798	345.26		10102	117	9161	2		2158.4	1896.18	1673.07
		11708	25				41.1109	58.814	23.3473		5114	8	19101	5		444.179	665.086	250.804		17950	15	10700	7		834.665	906.037	347.583		12750	117	9163	2		2164.28	1892.46	1677.07
		12927	25				40.7866	58.048	23.5772		5118	8	19103	5		444.718	666.514	252.126		17956	15	10702	7		834.874	907.189	349.911		12755	117	9166	2		2168.04	1889.11	1680.86
		14052	25				40.4625	57.2888	23.9922		5523	8	19105	5		445.262	668.092	253.451		18463	15	10704	7		835	908.251	352.245		13257	117	9170	2		2173.36	1885.24	1684.46
		14055	25				40.1388	56.5365	24.2415		5845	8	19107	5		445.29	669.469	254.951		18785	15	10706	7		835.044	909.225	354.582		13263	117	9286	2		2176.56	1881.73	1688.03
		14327	25				39.8154	55.791	24.3207		5849	8	19109	5		446.029	670.997	256.101		19021	15	10708	7		835.005	910.109	356.924		13992	117	9289	2		2181.12	1877.52	1691.39
		14906	25				39.4925	55.0524	24.759		6016	8	19114	5		446.766	672.323	257.428		19305	15	11737	7		834.884	910.903	359.268		14906	117	9291	2		2184.62	1873.67	1694.39
		14909	25				39.1701	54.3208	25.032		6569	8	19282	5		447.675	674.155	258.929		19307	15	11739	7		834.68	911.608	361.616		17473	117	9293	2		2188.6	1869.48	1697.37
		16141	25				38.8482	53.596	25.491		6573	8	19285	5		448.578	675.973	260.424		5600	16	12404	7		834.394	912.222	363.966		18798	117	9667	2		2191.85	1865.11	1700.34
		16513	25				38.5269	52.8783	25.6074		6962	8	19287	5		449.476	677.42	261.394		6388	16	12406	7		834.025	912.746	366.317		18802	117	9670	2		2195.23	1860.74	1703.11
		16918	25				38.2062	52.1675	25.9058		6964	8	19289	5		450.54	679.378	262.891		6390	16	12408	7		833.574	913.18	368.669		7918	118	9672	2		2198.93	1856.37	1705.34
		16922	25				37.8862	51.4638	26.0352		6966	8	19291	5		451.421	681.504	264.38		6711	16	12410	7		833.04	913.523	371.022		7921	118	9674	2		2200.84	1851.99	1708.44
		18482	25				37.567	50.767	26.5247		6968	8	19294	5		452.468	683.447	265.863		6716	16	12412	7		832.425	913.775	373.375		11283	118	9812	2		2204.46	1847.62	1710.12
		19076	25				37.2486	50.0773	27.0277		7612	8	5276	6		453.505	685.738	267.163		6721	16	12414	7		831.728	913.937	375.728		11287	118	9815	2		2205.6	1843.25	1712.84
		5170	26				36.9311	49.3947	27.3668		7618	8	5278	6		454.531	687.85	268.46		6993	16	12417	7		830.949	914.007	378.079		12746	118	9817	2		2207.58	1838.89	1714.5
		6921	26				36.6144	48.7191	27.7154		7722	8	5280	6		455.547	689.426	269.926		7304	16	12537	7		830.089	913.987	380.428		12751	118	9821	2		2208.15	1834.52	1717.03
		6999	26				36.2987	48.0506	27.896		7725	8	5282	6		456.551	692.052	271.208		7311	16	12541	7		829.148	913.876	382.775		14906	118	9910	2		2209.41	1830.16	1717.97
		7374	26				35.984	47.3891	28.2598		7728	8	5285	6		457.545	693.089	272.658		7691	16	12890	7		828.126	913.674	385.119		16191	118	9972	2		2209.62	1825.81	1720.67
		8073	26				35.6703	46.7348	28.6337		9007	8	5515	6		458.527	695.519	273.924		8039	16	15797	7		827.024	913.382	387.46		17472	118	9974	2		2210.54	1821.46	1721.43
		9854	26				35.3577	46.0875	28.84		9042	8	5517	6		459.499	697.245	275.183		8042	16	15799	7		825.841	912.999	389.797		18797	118	9976	2		2210.4	1817.12	1723.93
		9859	26				35.0463	45.4473	29.23		9046	8	5519	6		460.46	699.316	276.435		9147	16	15801	7		824.579	912.525	392.129		18799	118	9978	2		2211.13	1812.78	1724.85
		10277	26				34.736	44.8141	29.4527		9313	8	5521	6		461.41	700.497	277.852		9150	16	15803	7		823.237	911.961	394.455		18802	118	9981	2		2210.29	1808.46	1727.33
		10787	26				34.427	44.188	29.6816		9320	8	5523	6		462.348	701.655	278.91		9629	16	15805	7		821.816	911.306	396.776		7914	119	10230	2		2210.86	1804.14	1728.74
		11705	26				34.1192	43.569	29.9167		9560	8	5525	6		463.276	703.145	280.136		9824	16	15807	7		820.317	910.562	399.09		7919	119	10234	2		2210.19	1799.83	1730.67
		12032	26				33.8127	42.957	30.1582		9563	8	5527	6		464.193	704.089	281.353		9827	16	15809	7		818.74	909.728	401.398		11283	119	10241	2		2210.74	1795.53	1732.56
		12930	26				33.5076	42.3521	30.4062		10533	8	5530	6		465.098	705.006	282.213		10241	16	15811	7		817.085	908.804	403.697		11286	119	10243	2		2209.71	1791.24	1734.27
		13217	26				33.2039	41.7542	30.6608		10726	8	6381	6		465.993	705.895	283.244		12372	16	16017	7		815.352	907.791	405.989		12743	119	10245	2		2210.42	1786.96	1736.12
		14052	26				32.9016	41.1633	30.9219		10730	8	6383	6		466.876	706.758	284.614		12548	16	16019	7		813.543	906.689	408.271		12747	119	10247	2		2211.28	1782.69	1737.94
		14057	26				32.6007	40.5794	31.1898		10733	8	6385	6		467.748	707.594	285.795		12550	16	16022	7		811.658	905.498	410.545		13173	119	10249	2		2211.57	1778.44	1739.91
		14332	26				32.3014	40.0025	31.4646		10736	8	6387	6		468.609	708.404	286.79		12934	16	17247	7		809.698	904.219	412.808		14907	119	10251	2		2212.19	1774.2	1741.33
		14902	26				32.0036	39.4325	31.7462		10957	8	6391	6		469.458	709.187	287.95		12937	16	17249	7		807.662	902.852	415.06		16189	119	10253	2		2213.82	1769.97	1743.58
		14911	26				31.7074	38.8694	32.0348		11219	8	6560	6		470.296	709.943	288.749		13458	16	17251	7		805.552	901.397	417.301		17474	119	10410	2		2215.55	1765.76	1744.93
		15480	26				31.4128	38.3133	32.3305		11223	8	6562	6		471.123	710.673	289.89		14348	16	17253	7		803.369	899.856	419.531		18797	119	10493	2		2217.57	1761.56	1747.29
		16137	26				31.1199	37.7641	32.6334		11226	8	6564	6		471.939	711.377	291.015		14351	16	17255	7		801.112	898.227	421.748		18799	119	10495	2		2219.85	1757.38	1748.9
		16145	26				30.8286	37.2217	32.9435		11600	8	6566	6		472.743	712.054	292.126		14610	16	17257	7		798.783	896.513	423.951		7913	120	10497	2		2221.71	1753.21	1751.52
		16918	26				30.5391	36.6862	33.261		11602	8	6569	6		473.535	712.705	293.394		14613	16	17259	7		796.382	894.712	426.142		7919	120	10499	2		2223.83	1749.06	1753.38
		16923	26				30.2513	36.1574	33.5859		11604	8	6704	6		474.316	713.331	294.294		15055	16	17263	7		793.91	892.827	428.318		11283	120	10501	2		2225.53	1744.93	1755.89
		18474	26				29.9653	35.6354	33.9183		11606	8	6706	6		475.086	713.93	295.529		15347	16	18169	7		791.368	890.857	430.479		11285	120	10503	2		2227.5	1740.81	1757.81
		19078	26				29.6811	35.1202	34.2583		11609	8	6708	6		475.844	714.504	296.396		15531	16	18174	7		788.756	888.803	432.625		12740	120	10505	2		2229.21	1736.71	1760.38
		5529	27				29.3987	34.6117	34.606		12376	8	6710	6		476.59	715.052	297.596		15537	16	18176	7		786.075	886.666	434.755		12743	120	10507	2		2230.84	1732.46	1762.7
		6918	27				29.1182	34.1098	34.9614		12379	8	6712	6		477.324	715.575	298.601		15767	16	18178	7		783.327	884.446	436.868		13171	120	10782	2		2232.22	1728.4	1765.65
		7004	27				28.8396	33.6146	35.3247		12382	8	6714	6		478.047	716.072	299.413		15772	16	18269	7		780.511	882.143	438.964		14905	120	10784	2		2233.88	1724.02	1767.99
		7373	27				28.5629	33.126	35.6959		12652	8	6716	6		478.758	716.545	300.384		15982	16	18272	7		777.628	879.76	441.042		16191	120	10786	2		2235.27	1720.19	1770.78
		7703	27				28.2881	32.644	36.075		12655	8	6719	6		479.457	716.992	301.336		16671	16	18972	7		774.68	877.295	443.102		16193	120	10788	2		2236.59	1716.04	1772.8
		8071	27				28.0153	32.1684	36.4623		13330	8	6956	6		480.144	717.415	302.267		16685	16	18974	7		771.667	874.751	445.144		18797	120	10790	2		2237.83	1711.94	1775.44
		9858	27				27.7445	31.6994	36.8576		13768	8	6958	6		480.82	717.814	303.188		16688	16	18976	7		768.59	872.127	447.165		18801	120	10792	2		2239.17	1708.4	1777.67
		9866	27				27.4758	31.2368	37.0878		13989	8	6960	6		481.483	718.188	304.269		17056	16	18978	7		765.45	869.424	449.167				10794	2		2240.42	1704.38	1780.52
		11701	27				27.209	30.7806	37.504		13994	8	6962	6		482.134	718.537	305.686		17060	16	18987	7		762.248	866.644	451.148				10796	2		2241.6	1701.29	1782.77
		11707	27				26.9444	30.3307	37.9284		14669	8	6964	6		482.253	718.863	306.739		17285	16	8005	8		758.985	863.787	453.108				10929	2		2242.69	1697.21	1785.65
		12932	27				26.6818	29.8872	38.3612		14674	8	6966	6		482.719	719.166	307.774		17619	16	8009	8		755.662	860.853	455.047				10931	2		2243.7	1694.42	1788.29
		14038	27				26.4213	29.4499	38.8024		14844	8	6968	6		482.83	719.444	309.322		17949	16	8015	8		752.279	857.845	456.963				10933	2		2244.63	1690.47	1790.85
		14054	27				26.1629	29.0188	39.2521		14847	8	6971	6		483.288	719.7	310.501		17952	16	8294	8		748.837	854.761	458.857				10935	2		2245.48	1688.17	1793.52
		14898	27				25.9066	28.5939	39.5369		14851	8	7715	6		483.218	719.932	311.658		17957	16	8296	8		745.338	851.605	460.727				10937	2		2246.26	1683.67	1795.76
		15476	27				25.6526	28.1752	40.008		15368	8	7717	6		483.498	720.142	312.971		18463	16	8298	8		741.783	848.375	462.573				10939	2		2246.95	1681.54	1798.1
		16133	27				25.4006	27.7625	40.4877		15373	8	7719	6		483.599	720.156	313.91		18784	16	8300	8		738.172	845.074	464.395				10941	2		2247.57	1677.22	1800.19
		16415	27				25.1509	27.3558	40.976		15555	8	8210	6		484.047	720.325	315.001		19306	16	8302	8		734.506	841.702	466.192				11129	2		2248.1	1675.97	1802.21
		16919	27				24.9034	26.9551	41.473		15596	8	8212	6		484.311	720.472	316.069		19310	16	8304	8		730.787	838.26	467.964				11132	2		2248.56	1671.82	1803.96
		16928	27				24.6581	26.5603	41.9788		15599	8	8214	6		484.742	720.25	316.937		5912	17	8387	8		727.015	834.749	469.71				11134	2		2248.95	1670.4	1805.64
		19089	27				24.415	26.1714	42.4934		15831	8	8216	6		485.164	720.189	317.778		6154	17	8390	8		723.192	831.17	471.43				11136	2		2249.25	1666.63	1807.23
		19096	27				24.1741	25.7883	43.0168		16469	8	8218	6		485.401	719.937	318.77		6388	17	8392	8		719.319	827.524	473.123				11138	2		2249.48	1665.42	1808.74
		5097	28				23.9355	25.411	43.5492		16985	8	8220	6		485.979	719.845	319.56		6390	17	8394	8		715.396	823.813	474.788				11142	2		2249.63	1661.32	1810.16
		6917	28				23.6992	25.0394	44.0905		16987	8	8748	6		486.368	719.39	320.323		6713	17	10274	8		711.424	820.036	476.426				11438	2		2249.71	1659.77	1811.51
		7008	28				23.4652	24.6735	44.6409		16990	8	8752	6		486.92	719.273	321.058		6717	17	10276	8		707.406	816.196	478.035				11441	2		2249.71	1656.56	1812.78
		7374	28				23.2334	24.3131	45.2003		17547	8	8756	6		487.634	718.62	321.766		6993	17	10278	8		703.341	812.293	479.616				11443	2		2249.64	1653.63	1813.96
		7698	28				23.0039	23.9583	45.7688		17783	8	9035	6		488.337	718.309	322.445		6996	17	10280	8		699.231	808.328	481.168				11446	2		2249.5	1650.78	1815.06
		8063	28				22.7767	23.7868	46.3465		18988	8	9037	6		489.029	717.813	323.096		7301	17	10282	8		695.077	804.302	482.69				11491	2		2249.28	1648.21	1816.09
		9861	28				22.5518	23.4475	46.9333		19088	8	9039	6		489.71	717.656	323.718		7307	17	10284	8		690.88	800.217	484.182				11494	2		2248.99	1644.86	1817.03
		9865	28				22.3292	23.1136	47.5294		19092	8	9041	6		490.558	716.961	324.313		7692	17	10287	8		686.641	796.074	485.643				11496	2		2248.62	1642.66	1817.89
		11698	28				22.109	22.7851	48.1347		19774	8	9043	6		491.221	716.437	324.878		8039	17	10699	8		682.361	791.873	487.074				11498	2		2248.19	1639.5	1818.68
		12935	28				21.891	22.6399	48.7493		5113	9	9046	6		492.229	716.253	325.415		8043	17	10701	8		678.042	787.616	488.3				11607	2		2247.68	1637.68	1819.38
		13227	28				21.6754	22.3266	49.3733		5116	9	9049	6		492.88	716.225	325.924		9147	17	10703	8		673.684	783.304	489.499				11860	2		2247.1	1634.91	1820
		14034	28				21.4621	22.0187	50.0066		5122	9	9310	6		493.698	715.656	326.403		9149	17	10705	8		669.289	778.939	490.669				11862	2		2246.45	1632.41	1820.55
		14894	28				21.2511	21.716	50.6492		5291	9	9312	6		494.687	715.428	326.853		9630	17	10707	8		664.858	774.52	491.638				11864	2		2245.73	1629.65	1821.02
		15473	28				21.0425	21.4187	51.3013		5296	9	9314	6		495.32	715.357	327.275		9827	17	10709	8		660.391	770.051	492.756				11866	2		2244.94	1628.56	1821.41
		15478	28				20.8362	20.9531	51.9627		5850	9	9316	6		496.12	715.093	327.667		9834	17	10712	8		655.89	765.53	494.019				11871	2		2244.09	1625.43	1821.72
		16132	28				20.6322	20.6703	52.6336		6020	9	9318	6		496.736	714.987	328.03		10240	17	12399	8		651.357	760.961	494.9				12018	2		2243.16	1624.12	1821.96
		16418	28				20.4306	20.2191	53.3139		6573	9	9320	6		497.52	714.689	328.364		12371	17	12402	8		646.791	756.344	495.582				12020	2		2242.17	1621.65	1822.12
		16922	28				20.2313	19.7772	54.0036		6582	9	9323	6		498.298	714.203	328.669		12548	17	12404	8		642.195	751.68	496.762				12022	2		2241.11	1620.3	1822.2
		19088	28				20.0343	19.5178	54.7028		6804	9	9552	6		498.715	713.88	328.945		12551	17	12406	8		637.57	746.97	497.907				12024	2		2239.98	1617.27	1822.21
		19095	28				19.8397	19.0897	55.4115		6809	9	9554	6		499.117	713.37	329.191		12931	17	12408	8		632.916	742.216	498.843				12026	2		2238.79	1615.88	1822.14
		19099	28				19.6474	18.497	56.1296		6966	9	9556	6		499.505	713.197	329.408		12934	17	12410	8		628.235	737.42	499.573				12028	2		2237.53	1614.02	1822
		5102	29				19.4574	18.0908	56.8572		6969	9	9558	6		499.878	713.006	329.596		12937	17	12412	8		623.528	732.581	500.623				12031	2		2236.03	1612.73	1821.78
		6916	29				19.2697	17.8666	57.5942		7236	9	9560	6		500.593	712.451	329.755		13459	17	12415	8		618.796	727.701	501.462				12248	2		2234.64	1610.63	1821.49
		6923	29				19.0843	17.1263	58.3407		7613	9	9562	6		501.301	712.06	329.884		13851	17	12541	8		614.04	722.783	502.096				12250	2		2233.02	1609.62	1821.12
		7376	29				18.9012	16.9231	59.0966		7616	9	9566	6		502.003	711.831	329.984		14348	17	12921	8		609.261	717.826	503.047				12253	2		2231.51	1607.95	1820.68
		7694	29				18.7205	16.5503	59.8619		7727	9	9829	6		502.345	711.584	330.056		15059	17	12924	8		604.461	712.832	503.787				12517	2		2229.77	1607.03	1820.16
		9864	29				18.542	16.012	60.6366		7732	9	9832	6		502.672	711.147	330.098		15342	17	15034	8		599.641	707.803	504.319				12519	2		2227.97	1605.79	1819.57
		9870	29				18.3658	15.6593	61.4206		7794	9	10273	6		503.339	710.698	330.111		15528	17	15038	8		594.801	702.739	505.169				12521	2		2226.1	1604.77	1818.91
		10103	29				18.1919	15.1409	62.2141		8185	9	10275	6		504.001	710.411	330.094		15533	17	15796	8		589.943	697.642	505.807				12523	2		2224.01	1603.78	1818.18
		11690	29				18.0203	14.9811	63.0168		9007	9	10277	6		504.302	709.935	330.05		15765	17	15798	8		585.067	692.513	506.583				12525	2		2222.04	1603.01	1817.38
		12937	29				17.8509	14.6509	63.8289		9011	9	10279	6		505.122	709.448	329.976		15774	17	15800	8		580.176	687.354	507.147				12528	2		2219.84	1602.27	1816.5
		13178	29				17.6838	13.9811	64.6502		9561	9	10281	6		505.407	709.124	329.873		16686	17	15802	8		575.27	682.165	507.676				12645	2		2217.93	1601.56	1815.56
		14026	29				17.5189	13.674	65.4807		9721	9	10284	6		505.856	708.784	329.742		16997	17	15804	8		570.35	676.948	508.343				12650	2		2215.45	1600.89	1814.54
		14890	29				17.3563	13.547	66.3203		10010	9	10530	6		506.117	708.43	329.583		17061	17	15807	8		565.418	671.704	508.97				12697	2		2213.09	1600.43	1813.46
		15471	29				17.1958	13.0757	67.1692		10725	9	10532	6		506.719	708.062	329.395		17290	17	16732	8		560.474	666.435	509.211				12700	2		2210.5	1599.99	1812.3
		15476	29				17.0376	12.7888	68.027		10729	9	10534	6		507.671	707.68	329.179		17614	17	17251	8		555.519	661.141	509.594				12704	2		2208.22	1599.58	1811.25
		15479	29				16.8816	12.5083	68.894		10735	9	10536	6		508.094	707.284	328.934		17950	17	17253	8		550.556	655.824	510.114				12887	2		2205.71	1599.21	1810.14
		16002	29				16.7278	12.0609	69.7698		10954	9	10538	6		508.328	707.409	328.662		17954	17	17255	8		545.583	650.484	510.42				12889	2		2202.98	1598.86	1809.15
		16128	29				16.5761	11.624	70.6546		11218	9	10543	6		508.905	707	328.362		18463	17	17257	8		540.604	645.125	510.69				12891	2		2200.37	1598.54	1808.09
		16422	29				16.4267	11.0241	71.5483		11221	9	10733	6		509.476	706.579	328.034		18466	17	17259	8		535.618	639.746	510.924				12893	2		2197.89	1598.26	1806.98
		17880	29				16.2793	10.9589	72.4507		11603	9	10735	6		509.686	706.324	327.679		18754	17	17261	8		530.627	634.348	511.294				12895	2		2195.01	1598	1805.98
		19091	29				16.1341	10.7216	73.3618		11606	9	10737	6		509.882	706.062	327.296		19307	17	17263	8		525.632	628.934	511.624				13054	2		2192.61	1597.77	1804.94
		19094	29				15.991	10.143	74.2815		11608	9	10739	6		510.776	705.792	326.886		19314	17	17265	8		520.634	623.503	511.566				13056	2		2189.8	1597.58	1804.02
		19097	29				15.85	9.92531	75.2098		12378	9	10741	6		510.962	705.339	326.449		5910	18	18174	8		515.633	618.059	511.649				13058	2		2186.95	1597.41	1802.7
		5290	30				15.7111	9.71283	76.1466		12649	9	10743	6		511.668	705.052	325.986		6389	18	18176	8		510.632	612.6	511.695				13060	2		2184.39	1597.27	1801.85
		6075	30				15.5743	9.67884	77.0917		12652	9	10746	6		511.84	704.76	325.496		6392	18	18178	8		505.63	607.13	511.877				13062	2		2181.44	1597.17	1800.44
		6916	30				15.4395	9.47214	78.0452		12655	9	10992	6		512.709	704.462	324.98		6395	18	18268	8		500.63	601.649	511.845				13064	2		2178.78	1597.09	1799.15
		6926	30				15.3068	9.44384	79.0068		13325	9	10994	6		513.405	704.159	324.437		6718	18	18970	8		495.631	596.158	511.949				13066	2		2176.07	1597.05	1797.45
		7131	30				15.176	9.41614	79.9765		13997	9	10996	6		513.745	703.673	323.869		6722	18	18973	8		490.635	590.658	511.839				13069	2		2173.31	1597.03	1795.88
		7380	30				15.0473	9.04221	80.9543		14430	9	10998	6		514.077	703.356	323.275		6993	18	18975	8		485.643	585.151	511.865				13211	2		2170.49	1597.04	1794.07
		7691	30				14.9206	9.02432	81.9399		14433	9	11001	6		514.222	703.036	322.656		6995	18	18977	8		480.656	579.637	511.676				13214	2		2167.62	1597.09	1792.04
		9869	30				14.7959	9.00684	82.9333		14436	9	12999	6		514.71	702.711	322.011		7299	18	18979	8		475.674	574.118	511.624				13216	2		2164.7	1597.16	1789.94
		9874	30				14.6731	8.98977	83.9343		14673	9	13000	6		514.838	702.383	321.342		7303	18	18986	8		470.7	568.596	511.531				13218	2		2161.73	1597.26	1787.79
		11691	30				14.5522	8.79971	84.943		14848	9	13003	6		514.952	701.874	320.648		7694	18	5796	9		465.732	563.07	511.397				13220	2		2158.7	1597.39	1785.58
		12942	30				14.2599	8.78779	85.959		15364	9	13005	6		515.054	701.358	319.93		8044	18	7341	9		460.773	557.543	511.221				13223	2		2155.63	1597.56	1783.31
		14026	30				14.1471	8.7762	86.9823		15371	9	13007	6		515.143	700.835	319.188		8050	18	8008	9		455.824	552.015	511.005				13385	2		2152.5	1597.75	1780.99
		14886	30				14.0362	8.59154	88.0129		15552	9	13640	6		515.219	700.305	318.422		9147	18	8010	9		450.884	546.488	510.748				13387	2		2149.32	1597.96	1778.6
		15473	30				13.927	8.58493	89.0504		15556	9	13642	6		515.281	699.946	317.633		9149	18	8013	9		445.956	540.962	510.451				13390	2		2146.1	1598.21	1776.16
		15476	30				13.8195	8.57857	90.0949		15834	9	13644	6		515.33	699.408	316.82		9626	18	8298	9		441.039	535.438	510.113				13392	2		2142.83	1598.49	1773.67
		15479	30				13.367	8.57246	91.1461		16468	9	13646	6		515.366	698.863	315.985		9831	18	8300	9		436.136	529.919	509.735				13394	2		2139.51	1598.79	1771.12
		15995	30				13.0983	8.56661	92.2039		16985	9	14176	6		515.389	698.313	315.127		10240	18	8302	9		431.246	524.404	509.317				13398	2		2136.14	1599.12	1768.51
		16125	30				13.0087	8.56102	93.2682		16988	9	14178	6		515.399	697.757	314.247		12370	18	8303	9		426.37	518.895	508.858				13746	2		2132.72	1599.48	1765.85
		16130	30				12.7472	8.5557	94.3388		16993	9	14180	6		515.395	697.196	313.345		12551	18	8306	9		421.509	513.392	508.361				13749	2		2129.26	1599.86	1763.14
		16420	30				12.6648	8.55065	95.4156		17547	9	14182	6		515.377	696.629	312.421		12932	18	8388	9		416.665	507.898	507.823				13751	2		2125.75	1600.28	1760.37
		19093	30				12.5837	8.54587	96.4984		17551	9	14184	6		515.347	696.058	311.476		12935	18	8390	9		411.837	502.412	507.246				13753	2		2122.19	1600.71	1757.72
		19096	30				12.5038	8.54137	97.587		17789	9	14187	6		515.303	695.481	310.51		13465	18	8392	9		407.027	496.937	506.631				13755	2		2118.59	1601.18	1755.03
		19098	30				12.2518	8.53714	98.6812		18990	9	14840	6		515.246	694.9	309.524		13851	18	8394	9		402.235	491.472	505.976				13757	2		2114.94	1601.67	1752.11
		19100	30				12.0053	8.5332	99.781		19084	9	14842	6		515.175	694.314	308.517		14348	18	8396	9		397.461	486.018	505.283				13823	2		2111.25	1602.18	1749.5
		19104	30				11.9377	8.52955	100.886		19088	9	14844	6		515.091	693.723	307.491		15065	18	10268	9		392.708	480.578	504.551				13827	2		2107.52	1602.73	1746.66
		5287	31				11.8711	8.52619	101.996		19092	9	14846	6		514.993	693.129	306.445		15340	18	10270	9		387.975	475.151	503.781				13949	2		2103.74	1603.29	1744.31
		6071	31				11.8055	8.52312	103.112		19266	9	14848	6		514.882	692.53	305.38		15525	18	10272	9		383.263	469.739	502.973				13951	2		2099.91	1603.88	1741.4
		6917	31				11.5676	8.52035	104.232		19771	9	14850	6		514.757	691.927	304.296		15767	18	10274	9		378.572	464.342	502.128				13952	2		2096.05	1604.49	1739.15
		7136	31				11.3349	8.51787	105.356		5114	10	14853	6		514.619	691.32	303.193		16685	18	10276	9		373.904	458.961	501.246				13954	2		2092.14	1605.13	1736.34
		7384	31				11.2808	8.51569	106.485		5117	10	15144	6		514.468	690.709	302.073		16687	18	10278	9		369.259	453.598	500.326				13956	2		2088.19	1605.79	1734.38
		7686	31				11.2276	8.51382	107.618		5120	10	15146	6		514.303	690.095	300.935		16991	18	10280	9		364.638	448.253	499.547				13959	2		2084.19	1606.47	1731.87
		7691	31				11.1751	8.51225	108.755		5295	10	15148	6		514.125	689.477	299.779		17612	18	10282	9		360.041	442.927	498.559				14326	2		2080.16	1607.17	1729.86
		8064	31				10.9499	8.51099	109.896		5300	10	15150	6		513.933	688.856	298.607		17617	18	10701	9		355.468	437.62	497.534				14328	2		2076.08	1607.9	1727.67
		9872	31				10.9033	8.51003	111.041		5778	10	15152	6		513.728	688.231	297.418		17950	18	10703	9		350.921	432.334	496.474				14330	2		2071.97	1608.64	1725.98
		9878	31				10.8573	8.50939	112.189		5783	10	15154	6		513.509	687.603	296.213		17954	18	10705	9		346.4	427.07	495.379				14332	2		2067.81	1609.41	1723.59
		11685	31				10.8119	8.50905	113.34		6170	10	15370	6		513.277	686.972	294.992		18463	18	10707	9		341.906	421.827	494.248				14334	2		2063.61	1610.2	1722.24
		12947	31				10.7672	8.50903	114.494		6582	10	15372	6		513.032	686.337	293.756		18465	18	10709	9		337.438	416.608	493.082				14336	2		2059.37	1611.18	1720.54
		13655	31				10.723	8.50933	115.651		6724	10	15374	6		512.773	685.699	292.504		18749	18	10711	9		332.998	411.412	491.883				14339	2		2055.27	1612.19	1719.19
		14021	31				10.6795	8.50993	116.81		6970	10	15376	6		512.501	685.058	291.239		19313	18	10715	9		328.586	406.241	490.649				14421	2		2050.96	1613.22	1717.33
		14883	31				10.4632	8.51085	117.971		7239	10	15378	6		512.216	684.415	289.958		19318	18	11212	9		324.203	401.094	489.381				14423	2		2046.97	1614.45	1715.81
		15474	31				10.603	8.51209	119.135		7245	10	15380	6		511.918	683.768	288.665		5169	19	11215	9		320.026	395.974	488.08				14425	2		2042.76	1615.88	1714.31
		15480	31				10.57	8.51364	120.3		7734	10	16155	6		511.606	683.118	287.357		5909	19	12395	9		315.706	390.88	486.746				14427	2		2038.7	1617.17	1712.28
		15991	31				10.5376	8.51551	121.467		7791	10	16157	6		511.281	682.465	286.037		5912	19	12398	9		311.416	385.813	485.38				14429	2		2034.79	1618.66	1710.61
		16122	31				10.5057	8.5177	122.636		8426	10	16159	6		510.943	681.809	284.704		6110	19	12400	9		307.156	380.774	483.981				14432	2		2030.51	1620.18	1709.12
		16129	31				10.4744	8.52021	123.805		8701	10	16161	6		510.593	681.15	283.359		6392	19	12402	9		302.926	375.763	482.551				14579	2		2026.89	1621.91	1708
		16425	31				10.4436	8.52303	124.975		9020	10	16163	6		510.229	680.488	282.002		6394	19	12403	9		298.728	370.782	481.089				14581	2		2022.74	1623.49	1706.55
		19096	31				10.4134	8.52616	126.146		9345	10	16986	6		509.852	679.824	280.633		6399	19	12406	9		294.562	365.83	479.595				14583	2		2019.26	1625.28	1705.12
		19098	31				10.2103	8.52961	127.317		9352	10	16989	6		509.463	679.156	279.254		6721	19	12408	9		290.428	360.908	478.072				14585	2		2015.07	1626.92	1704.24
		19100	31				10.1855	8.53338	128.489		9357	10	16992	6		509.06	678.486	277.864		6725	19	12410	9		286.325	356.017	476.518				14587	2		2011.74	1628.95	1703.39
		19102	31				10.1611	8.53746	129.66		9717	10	16995	6		508.645	678.168	276.463		6993	19	12413	9		282.256	351.158	474.934				14589	2		2007.52	1630.84	1702.22
		5283	32				10.1371	8.54186	130.831		9722	10	16997	6		508.218	677.5	275.053		6995	19	12918	9		278.22	346.33	473.321				14592	2		2004.7	1632.41	1700.9
		6069	32				9.94008	8.54657	132.001		10007	10	17313	6		507.777	676.829	273.634		6999	19	12920	9		274.216	341.535	471.679				14711	2		2000.83	1634.53	1699.96
		6920	32				9.9212	8.55159	133.171		10015	10	18860	6		507.325	676.156	272.205		7298	19	12922	9		270.247	336.773	470.008				14714	2		1998	1636.33	1698.53
		7137	32				9.90264	8.55691	134.339		10727	10	18988	6		506.86	675.479	270.768		7307	19	12925	9		266.311	332.044	468.309				14717	2		1994.49	1638.69	1696.94
		7386	32				9.88437	8.56255	135.506		10952	10	19095	6		506.382	674.8	269.323		7696	19	13885	9		262.409	327.349	466.582				14877	2		1991.5	1640.03	1695.19
		7682	32				9.8664	8.5685	136.671		11216	10	19097	6		505.893	674.117	267.869		8047	19	13887	9		258.542	322.688	464.828				14880	2		1987.99	1642.62	1693.47
		7688	32				9.67531	8.57474	137.834		11220	10	19099	6		505.391	673.431	266.409		8055	19	14160	9		254.709	318.062	463.047				14882	2		1985.01	1644.19	1691.24
		9876	32				9.66222	8.58129	138.995		11606	10	19101	6		504.877	672.742	264.941		9050	19	15026	9		250.911	313.471	461.24				14884	2		1982.23	1647.03	1689.37
		11088	32				9.64931	8.58815	140.153		12648	10	19103	6		504.352	672.05	263.466		9147	19	15029	9		247.148	308.915	459.407				15027	2		1979.64	1648.84	1686.46
		11679	32				9.63658	8.5953	141.309		12651	10	19105	6		503.814	671.354	261.986		9150	19	15032	9		243.421	304.396	457.548				15029	2		1976.72	1651.56	1684.44
		12052	32				9.62403	8.60274	142.288		13031	10	19107	6		503.265	670.655	260.499		9625	19	15035	9		239.729	299.913	455.664				15031	2		1973.64	1653.62	1681.56
		12950	32				9.61164	8.61048	143.441		13320	10	19286	6		502.705	669.952	259.007		9899	19	15037	9		236.072	295.466	453.755				15033	2		1971.29	1656.05	1679.21
		14019	32				9.59942	8.61851	144.591		14201	10	19288	6		502.133	669.245	257.51		10242	19	15039	9		232.451	291.056	451.822				15035	2		1968.44	1657.99	1676.88
		14879	32				9.58736	8.62683	145.737		14431	10	19290	6		501.55	668.535	256.008		10785	19	15042	9		228.866	286.684	449.866				15037	2		1966.5	1660.84	1674.39
		15476	32				9.57545	8.63543	146.879		14434	10	19292	6		500.955	667.821	254.502		12364	19	15796	9		225.317	282.349	447.886				15039	2		1963.19	1662.84	1671.56
		15480	32				9.56368	8.64432	147.843		14677	10	19294	6		500.35	667.102	252.992		12592	19	15798	9		221.804	278.053	445.884				15041	2		1960.97	1665.56	1668.38
		15794	32				9.55206	8.65348	148.98		15362	10	19296	6		499.733	666.38	251.478		12932	19	15800	9		218.327	273.794	443.859				15159	2		1957.37	1667.44	1666.1
		15987	32				9.54058	8.66292	150.111		15553	10	19299	6		499.106	665.653	249.961		13851	19	15802	9		214.886	269.574	441.812				15161	2		1955.21	1670.05	1663.12
		16120	32				9.52923	8.67263	151.237		15557	10	5281	7		498.468	664.922	248.441		14351	19	15804	9		211.482	265.392	439.743				15163	2		1951.33	1671.62	1659.8
		16430	32				9.51801	8.6826	152.185		15833	10	5284	7		497.82	664.186	246.918		15071	19	17255	9		208.115	261.249	437.654				15165	2		1948.88	1673.75	1656.83
		19099	32				9.50691	8.69285	153.13		16471	10	5287	7		497.161	663.446	245.393		15337	19	17257	9		204.783	257.146	435.544				15167	2		1944.87	1675.56	1653.7
		19102	32				9.49592	8.70335	154.247		16989	10	5290	7		496.492	662.701	243.867		15522	19	17259	9		201.489	253.081	433.414				15169	2		1942.13	1677.39	1650.58
		19104	32				9.48504	8.7141	155.357		17554	10	5512	7		495.813	661.951	242.339		15764	19	17261	9		198.231	249.056	431.265				15171	2		1938	1678.54	1647.47
		19108	32				9.47428	8.72511	156.46		17784	10	5514	7		495.124	661.195	240.81		16686	19	17263	9		195.009	245.071	429.096				15399	2		1935.14	1680.42	1644.54
		5279	33				9.46361	8.73637	157.556		18993	10	5517	7		494.425	660.435	239.28		16689	19	17265	9		191.824	241.126	426.909				15402	2		1930.71	1681.27	1641.62
		6069	33				9.45303	8.74787	158.644		19082	10	5519	7		493.717	659.669	237.75		16988	19	18168	9		188.676	237.22	424.704				15404	2		1927.53	1682.85	1638.36
		7141	33				9.44255	8.75961	159.724		19085	10	5521	7		492.999	658.897	236.219		16992	19	18171	9		185.564	233.355	422.481				15406	2		1923.32	1683.41	1635.47
		7680	33				9.43215	8.77158	160.797		19088	10	6381	7		492.272	658.119	234.689		17611	19	18173	9		182.489	229.529	420.24				15408	2		1919.32	1684.53	1632.24
		9880	33				9.42183	8.78378	161.861		19261	10	6383	7		491.536	657.336	233.159		17615	19	18175	9		179.45	225.744	417.983				15410	2		1914.27	1685.5	1629.37
		11672	33				9.41158	8.79621	162.916		19264	10	6385	7		490.791	656.546	231.63		17953	19	18177	9		176.448	221.999	415.71				15412	2		1910.82	1685.98	1626.34
		12445	33				9.4014	8.80885	163.962		19267	10	6388	7		490.037	655.751	230.103		17956	19	18179	9		173.482	218.295	413.42				15414	2		1905.98	1687.21	1623.32
		12953	33				9.39129	8.82171	165		19778	10	6392	7		489.274	654.948	228.577		18463	19	18973	9		170.553	214.631	411.115				15528	2		1901.34	1687.77	1620.15
		14024	33				9.38123	8.83478	166.027		5115	11	6564	7		488.504	654.139	227.23		18465	19	18975	9		167.66	211.008	408.796				15686	2		1896.72	1689.08	1617.34
		14875	33				9.37123	8.84805	167.045		5118	11	6566	7		487.724	653.323	225.89		18468	19	18977	9		164.803	207.425	406.461				15690	2		1892.64	1689.38	1614.55
		14880	33				9.36128	8.86152	168.054		5121	11	6568	7		486.937	652.501	224.557		18747	19	18979	9		161.982	203.882	404.113				15778	2		1888.03	1691.12	1611.42
		15484	33				9.35137	8.87518	169.051		5306	11	6706	7		486.142	651.67	223.054		19317	19	18986	9		159.197	200.381	401.751				15780	2		1883.62	1690.63	1608.66
		15785	33				9.3415	8.88902	170.039		6159	11	6708	7		485.339	650.833	221.731		5161	20	19592	9		156.448	196.919	399.377				15782	2		1879.23	1692.64	1605.57
		15983	33				9.33166	8.90305	171.015		6165	11	6962	7		484.529	649.988	220.417		5909	20	19594	9		153.735	193.499	396.989				15784	2		1875.02	1692.95	1602.68
		16116	33				9.32185	8.91725	171.98		6436	11	6964	7		483.711	649.135	219.289		5912	20	19596	9		151.057	190.119	394.589				15786	2		1870.81	1695.05	1599.81
		16437	33				9.31206	8.93162	172.935		6581	11	6965	7		482.886	648.274	217.996		6105	20	5070	10		148.415	186.779	392.178				15788	2		1866.62	1694.74	1596.95
		17187	33				9.30229	8.94615	173.877		6584	11	6968	7		482.054	647.404	216.535		6395	20	5073	10		145.808	183.48	389.755				15790	2		1862.79	1696.58	1594.12
		19102	33				9.29254	8.96083	174.808		6722	11	6970	7		481.215	646.527	215.434		6398	20	6373	10		143.237	180.221	387.322				15792	2		1858.78	1696.19	1591.14
		19104	33				9.2828	9.15348	175.726		7242	11	6973	7		480.369	645.64	214.17		6401	20	8012	10		140.7	177.002	384.878				15795	2		1854.94	1698.13	1588.52
		19107	33				9.27306	9.17296	176.633		7246	11	7226	7		479.517	644.745	212.739		6723	20	8014	10		138.199	173.824	382.424				15898	2		1851.11	1697.65	1585.76
		5279	34				9.26332	9.19267	177.526		7249	11	7228	7		478.659	643.841	211.491		6994	20	8016	10		135.732	170.685	379.961				15986	2		1847.28	1699.84	1583.36
		6068	34				9.25358	9.56823	178.407		8421	11	7230	7		477.794	642.928	210.432		6996	20	8019	10		133.299	167.587	377.488				15989	2		1843.45	1699.78	1580.46
		7145	34				9.24383	9.95302	179.275		8425	11	7233	7		476.924	642.005	209.033		7000	20	8302	10		130.901	164.528	375.007				15995	2		1839.62	1701.17	1577.94
		7675	34				9.23407	10.1694	180.13		8428	11	7719	7		476.048	641.072	207.997		7299	20	8304	10		128.537	161.51	372.518				16146	2		1835.79	1702.06	1575.61
		7679	34				9.22429	10.2131	180.97		9026	11	7721	7		475.166	640.13	206.978		7699	20	8306	10		126.207	158.531	370.021				16148	2		1831.96	1703.33	1572.95
		9885	34				9.2145	10.2574	181.798		9354	11	7723	7		474.279	639.177	205.619		8050	20	8308	10		123.911	155.591	367.517				16150	2		1828.14	1704.97	1570.66
		11300	34				9.20467	11.0137	182.611		9357	11	7998	7		473.387	638.215	204.803		8054	20	8310	10		121.826	152.691	365.005				16152	2		1824.32	1706.28	1568.39
		11668	34				9.37263	11.0774	183.41		9716	11	8001	7		472.49	637.241	203.83		9050	20	8314	10		119.601	149.829	362.488				16154	2		1820.5	1708.64	1566.14
		12446	34				9.36725	11.3201	184.194		9720	11	8004	7		471.588	636.257	202.875		9053	20	8389	10		117.409	147.007	359.964				16156	2		1816.69	1710.47	1563.91
		12958	34				9.36192	11.3905	184.964		10006	11	8006	7		470.681	635.263	202.117		9623	20	8392	10		115.25	144.224	357.435				16259	2		1812.88	1713.01	1561.71
		14872	34				9.35666	11.8177	185.718		10297	11	8008	7		469.77	634.257	201.382		10785	20	8394	10		113.124	141.479	354.9				16261	2		1809.08	1714.84	1559.52
		14877	34				9.35144	12.0773	186.458		11216	11	8011	7		468.855	633.239	200.848		11787	20	8396	10		111.03	138.773	352.361				16263	2		1805.28	1717.19	1557.35
		15979	34				9.34628	12.3428	187.182		11220	11	8013	7		467.935	632.211	200.343		12359	20	10264	10		108.969	136.105	349.817				16265	2		1801.49	1719.54	1555.21
		16113	34				9.34117	12.6143	187.891		11609	11	8017	7		467.012	631.17	199.334		12932	20	10266	10		107.117	133.475	347.269				16267	2		1797.71	1721.87	1553.1
		16442	34				9.33611	12.8919	188.584		12536	11	8213	7		466.084	630.118	198.52		13852	20	10268	10		105.124	130.882	344.718				16269	2		1793.93	1724	1551
		17182	34				9.33109	13.1757	189.26		13027	11	8215	7		465.153	629.053	197.904		15072	20	10270	10		103.162	128.328	342.163				16271	2		1790.16	1726.83	1548.93
		17186	34				9.32612	13.8215	189.921		13032	11	8217	7		464.397	627.976	197.492		15078	20	10272	10		101.231	125.988	339.783				16273	2		1786.39	1729.09	1547.07
		19106	34				9.32119	14.3049	190.743		13035	11	8219	7		463.463	626.887	196.756		15337	20	10274	10		99.332	123.512	337.228				16276	2		1782.64	1731.51	1545.41
		19257	34				9.31631	14.7995	191.376		13314	11	8221	7		462.705	625.785	195.864		15518	20	10276	10		97.4634	121.074	334.67				16623	2		1778.89	1733.9	1543.79
		5277	35				9.31146	15.4835	191.991		13318	11	8226	7		461.948	624.67	195.169		15770	20	10278	10		95.6252	118.672	332.112				16625	2		1775.16	1736.44	1542.03
		6071	35				9.30665	16.5392	192.59		13323	11	8470	7		461.549	623.541	194.498		15886	20	10703	10		93.8173	116.306	329.729				16627	2		1771.43	1738.78	1540.84
		7148	35				9.30189	17.4426	193.172		13693	11	8472	7		460.805	622.4	193.672		15982	20	10705	10		92.0394	114.154	327.173				16629	2		1767.71	1741.43	1539.51
		7673	35				9.29716	18.7232	193.737		13695	11	9043	7		460.419	621.245	192.688		16686	20	10707	10		90.2911	111.865	324.616				16631	2		1764.01	1744.05	1538.41
		7677	35				9.29246	20.5681	194.284		14202	11	9047	7		460.045	620.076	191.72		16690	20	10709	10		88.5722	109.612	322.059				16633	2		1760.31	1746.63	1537.54
		9893	35				9.2878	22.2803	194.814		14431	11	9554	7		459.684	618.894	190.945		16958	20	10711	10		86.8824	107.395	319.503				16635	2		1756.62	1749.17	1536.72
		10719	35				9.28318	24.2118	195.326		14433	11	9556	7		458.979	617.697	190.012		16988	20	10714	10		85.2215	105.212	316.947				16637	2		1752.78	1751.67	1535.6
		11663	35				9.27859	27.0791	195.821		14436	11	9817	7		459.168	616.486	189.273		17612	20	11215	10		83.5891	103.065	314.393				16857	2		1748.95	1754.14	1535.59
		12447	35				9.27403	28.7719	196.297		15360	11	9820	7		459.028	615.261	188.377		17956	20	11217	10		81.9849	100.952	311.839				16859	2		1744.79	1756.57	1534.78
		12962	35				9.2695	31.9275	196.755		15363	11	9822	7		458.729	614.021	187.497		18463	20	11219	10		80.4087	98.8731	309.288				16861	2		1741	1758.96	1534.9
		14869	35				9.0916	33.3818	197.196		15834	11	9825	7		458.445	612.767	186.634		18465	20	11223	10		78.8601	96.8286	306.739				16863	2		1736.36	1761.3	1534.4
		15975	35				9.09146	36.2922	197.618		15839	11	9829	7		458.175	611.497	185.966		18467	20	12394	10		77.3389	94.8178	304.192				16865	2		1732.45	1763.62	1533.95
		15981	35				9.09125	37.6723	198.021		16177	11	10274	7		457.041	610.213	185.319		18744	20	12396	10		75.8448	92.6672	301.648				16867	2		1727.88	1765.89	1533.93
		16112	35				9.09099	40.506	198.406		16472	11	10276	7		456.27	608.913	184.515		19179	20	12398	10		74.3775	90.7273	299.107				17196	2		1723.68	1768.12	1533.62
		16446	35				9.09066	41.9847	198.772		17558	11	10278	7		455.345	607.598	183.729		19329	20	12400	10		72.9366	88.8203	296.57				17198	2		1718.83	1770.31	1533.56
		16550	35				9.09029	44.9189	199.119		17789	11	10280	7		454.267	606.267	182.961		5159	21	12402	10		71.5218	86.7722	294.036				17200	2		1714.54	1772.45	1532.67
		17181	35				9.08986	46.3222	199.447		18108	11	10282	7		452.684	604.921	182.21		5164	21	12403	10		70.133	84.7606	291.507				17202	2		1709.77	1774.56	1532.55
		17183	35				8.91597	47.7558	199.757		18110	11	10285	7		451.837	603.558	181.476		5909	21	12406	10		68.7697	82.9585	288.982				17204	2		1704.69	1776.63	1531.96
		17339	35				8.91975	49.0425	200.047		19080	11	10534	7		450.499	602.18	180.761		5912	21	12408	10		67.2582	81.0142	286.461				17206	2		1700.54	1778.65	1531.43
		19110	35				8.92339	50.1781	200.318		19082	11	10536	7		449.727	600.786	180.063		6099	21	12411	10		65.9495	79.1053	283.946				17404	2		1695.39	1780.64	1530.96
		19114	35				8.9269	51.3366	200.57		19085	11	10539	7		448.468	599.375	179.561		6398	21	12916	10		64.3184	77.4046	281.436				17407	2		1690.82	1782.57	1530.18
		5277	36				8.93027	52.3403	200.802		19088	11	10730	7		447.256	597.775	179.082		6400	21	12918	10		62.5469	75.5608	278.931				17409	2		1685.61	1784.47	1529.82
		5648	36				8.93351	53.3629	201.015		19260	11	10732	7		447.316	596.336	178.803		6403	21	12920	10		60.6387	73.9244	276.432				17411	2		1681.34	1786.32	1529.15
		6074	36				8.93663	54.4047	201.209		19262	11	10734	7		447.25	594.707	178.197		6997	21	12923	10		59.1178	72.1442	273.94				17413	2		1676.43	1788.13	1528.53
		7153	36				8.93962	55.4659	201.383		19264	11	10736	7		447.417	593.065	177.964		7304	21	12926	10		56.5876	70.3973	271.454				17415	2		1671.94	1790.08	1527.97
		7669	36				8.94249	56.5467	201.537		19266	11	10738	7		448.166	591.411	177.759		7708	21	13881	10		55.1544	68.6835	268.974				17417	2		1666.99	1791.8	1527.45
		7673	36				8.94524	57.6475	201.672		19270	11	10995	7		448.438	589.743	177.405		8054	21	13883	10		52.3637	67.1756	266.502				17419	2		1663.34	1793.66	1526.99
		7676	36				8.94789	58.7683	201.787		19780	11	11002	7		449.643	587.89	177.43		8067	21	13885	10		50.6772	65.5222	264.037				17422	2		1658.87	1795.66	1526.58
		7885	36				8.77701	59.9095	201.883		5117	12	12375	7		450.547	585.854	177.132		9052	21	13888	10		47.8135	63.9007	261.579				17704	2		1655	1797.44	1526.22
		10714	36				8.78376	60.8979	201.959		5120	12	12995	7		451.854	584.333	177.037		9055	21	14154	10		46.5768	62.3106	259.129				17706	2		1651.02	1799.18	1525.92
		11450	36				8.7903	62.0848	202.015		5125	12	12997	7		452.509	582.1	176.615		9629	21	14156	10		43.8056	60.5782	256.687				17708	2		1646.93	1801.24	1525.66
		11661	36				8.79667	63.2928	202.051		5379	12	12999	7		453.742	579.694	176.391		10302	21	14159	10		42.1394	59.2275	254.253				17710	2		1643.97	1802.73	1525.46
		12447	36				8.80284	64.5219	202.067		5500	12	13001	7		454.494	577.463	176.192		10785	21	15029	10		39.4703	57.3824	251.828				17712	2		1640.37	1805.06	1525.31
		12966	36				8.80884	65.7725	202.064		6155	12	13003	7		455.63	575.59	175.84		11791	21	15031	10		37.5575	55.9225	249.411				17714	2		1637.01	1806.65	1525.22
		13542	36				8.81467	67.0448	202.041		6158	12	13005	7		456.106	573.027	175.508		11925	21	15033	10		35.5156	53.9716	247.004				17716	2		1634.42	1809.1	1525.18
		14859	36				8.82033	68.1656	201.998		6164	12	13008	7		456.97	570.651	175.375		12356	21	15035	10		34.215	52.7561	244.606				17718	2		1631.71	1810.63	1525.2
		15972	36				8.82583	69.4863	201.935		6440	12	13640	7		457.153	569.162	175.09		13496	21	15037	10		32.077	50.6974	242.217				17901	2		1629.25	1813.37	1525.27
		16111	36				8.83117	70.8293	201.852		6585	12	13642	7		457.527	567.331	174.825		14347	21	15039	10		30.8566	49.3774	239.837				17903	2		1627.2	1814.86	1525.39
		16449	36				8.83635	72.1948	201.75		6590	12	13644	7		458.273	565.164	174.581		15075	21	15041	10		29.3175	47.044	237.645				17905	2		1624.34	1817.9	1525.57
		16548	36				8.84139	73.5831	201.628		6730	12	13646	7		458.339	563.895	174.358		15081	21	15044	10		27.4677	45.8036	235.646				17907	2		1622.77	1819.17	1525.81
		17179	36				8.84629	74.9944	201.487		6995	12	13648	7		458.597	562.294	174.156		15338	21	15807	10		25.8355	43.0283	233.666				17909	2		1620.55	1822.54	1526.1
		17181	36				8.85105	76.4288	201.504		7245	12	13650	7		458.869	562.281	173.975		15514	21	17259	10		24.4156	41.1842	231.706				17912	2		1619.78	1823.97	1526.45
		17183	36				8.85568	77.8867	201.327		7248	12	13652	7		459.333	560.531	173.814		15764	21	17261	10		23.203	38.8614	230.477				18101	2		1617.83	1827.5	1526.85
		19114	36				8.86018	79.3683	201.132		7250	12	14184	7		459.638	560.214	173.675		15880	21	17263	10		21.4991	36.7656	228.753				18103	2		1617.16	1829.09	1527.3
		19249	36				8.86455	80.8737	200.917		7254	12	14188	7		459.959	558.873	173.557		15981	21	17265	10		20.7035	34.7182	227.588				18105	2		1616	1832.96	1527.82
		5281	37				8.86882	82.4033	200.509		9354	12	14193	7		460.294	558.614	173.459		16689	21	18171	10		19.0598	32.8916	226.108				18107	2		1615.77	1834.73	1528.21
		5644	37				8.87296	83.9571	200.26		9356	12	14425	7		460.646	557.865	173.383		16956	21	18173	10		18.4967	30.5871	225.37				18109	2		1613.83	1838.27	1528.66
		6077	37				8.877	85.5354	199.992		9360	12	14427	7		461.013	556.982	173.327		17291	21	18175	10		16.5597	28.5105	223.971				18524	2		1613.85	1840.22	1529.18
		7666	37				8.88094	87.1385	199.705		9491	12	14429	7		461.396	555.609	173.293		17685	21	18177	10		15.5375	26.3095	223.495				18526	2		1612.52	1843.76	1529.76
		7673	37				8.88478	88.7665	199.398		9493	12	14431	7		461.796	554.978	173.279		18465	21	18179	10		14.0202	23.9877	222.007				18527	2		1612.28	1845.54	1530.4
		7680	37				8.88853	90.4197	199.251		9495	12	14433	7		462.213	554.397	173.286		18467	21	18461	10		13.7543	21.5482	221.973				18529	2		1611.2	1848.9	1530.94
		8786	37				8.89218	92.0981	198.911		9500	12	14841	7		462.646	554.39	173.315		18742	21	18977	10		12.2813	19.5146	220.582				18531	2		1610.68	1851.2	1531.73
		9907	37				8.89576	93.8021	198.553		9717	12	14843	7		463.275	553.015	173.364		19181	21	18979	10		11.3652	17.0099	221.18				18533	2		1609.67	1854.92	1532.42
		10710	37				8.89925	95.5318	198.176		9720	12	14845	7		463.747	552.723	173.433		19393	21	19586	10		10.4721	14.9133	220.259				18535	2		1608.88	1856.52	1533.37
		11659	37				8.90267	97.2874	197.781		10007	12	14847	7		464.238	551.927	173.524		19396	21	19588	10		10.2951	12.0011	220.626				18537	2		1607.94	1860.06	1534.24
		12449	37				8.90602	99.0691	197.367		10294	12	14849	7		464.746	551.499	173.635		19926	21	19590	10		9.9496	10.7213	219.469				18540	2		1607.21	1861.83	1534.85
		12454	37				8.9093	100.877	196.936		10297	12	14853	7		465.273	550.906	173.767		5160	22	19592	10		9.95993	7.91259	219.947				18698	2		1605.98	1864.47	1536.26
		12973	37				8.91252	102.711	196.486		10717	12	15140	7		465.817	550.847	173.92		5164	22	19594	10		9.97051	7.0811	219.081				18700	2		1605.32	1866.76	1537.06
		13535	37				8.91568	104.572	196.019		10896	12	15142	7		466.381	550.265	174.093		5398	22	5062	11		9.98132	5.23012	219.858				18702	2		1604.15	1869.03	1538.51
		14858	37				8.91879	106.46	195.534		10947	12	15144	7		466.963	550.214	174.287		5909	22	5064	11		9.99237	4.46596	218.762				18704	2		1603.02	1871.12	1540.06
		15968	37				8.92184	108.375	195.031		11216	12	15146	7		467.564	549.463	174.501		5912	22	5066	11		10.0037	3.37455	219.836				18706	2		1602.27	1872.67	1541.55
		15974	37				8.92486	110.317	194.511		11614	12	15148	7		468.185	549.418	174.736		6087	22	5069	11		10.193	3.00455	219.756				18708	2		1601.2	1874.19	1542.62
		16109	37				8.92783	112.286	193.974		12538	12	15150	7		468.824	548.497	174.991		6100	22	6364	11		10.2093	2.47113	220.448				18710	2		1600.16	1875.51	1544.34
		16455	37				8.93076	114.282	193.419		13311	12	15153	7		469.484	547.924	175.266		6401	22	6368	11		10.5816	2.2986	220.331				18715	2		1599.14	1876.97	1545.99
		16549	37				8.93366	116.306	192.848		13679	12	16727	7		470.162	547.53	175.562		6403	22	6370	11		10.6076	1.95785	220.805				18907	2		1598.16	1878.06	1547.94
		17179	37				8.93653	118.358	192.26		13686	12	16730	7		470.861	546.608	175.877		6408	22	6372	11		11.1676	1.9733	220.996				18909	2		1597.2	1879.11	1549.47
		17181	37				8.93937	120.437	191.655		13690	12	16985	7		471.579	545.68	176.213		7711	22	6375	11		11.5638	1.81592	221.964				18911	2		1596.28	1880.13	1551.29
		17183	37				8.94219	122.545	191.035		13696	12	16987	7		472.318	544.746	176.569		8065	22	8016	11		12.5033	1.83685	221.949				18913	2		1595.38	1881.12	1553.24
		18572	37				8.94498	124.68	190.398		14206	12	16990	7		473.077	543.807	176.944		8068	22	8018	11		13.1107	1.85826	222.881				18915	2		1594.52	1882.08	1555.12
		19117	37				8.94776	126.843	189.745		14435	12	16993	7		473.856	543.041	177.339		9055	22	8020	11		14.8	1.88015	223.006				18917	2		1593.68	1883	1557.3
		19249	37				8.95053	129.035	189.076		15360	12	16995	7		474.656	542.097	177.754		9060	22	8022	11		15.287	1.90253	223.903				18919	2		1593.06	1883.89	1559.05
		5643	38				8.95328	131.255	188.392		15363	12	16998	7		475.476	541.15	178.188		9627	22	8025	11		17.5639	1.92539	223.812				18921	2		1592.29	1884.75	1561.79
		5648	38				8.95603	133.504	187.692		15838	12	17305	7		476.316	540.199	178.642		10299	22	8305	11		18.8308	1.94873	224.487				18923	2		1591.73	1885.58	1563.41
		7663	38				8.95877	135.781	186.977		15843	12	17307	7		477.178	539.246	179.115		10579	22	8308	11		21.1958	1.97255	224.523				19320	2		1591.04	1886.37	1566.35
		8775	38				8.96151	138.087	186.247		16180	12	17309	7		478.06	538.29	179.607		11797	22	8310	11		22.9083	1.99685	224.614				19322	2		1590.37	1887.13	1568.34
		10709	38				8.96425	140.421	185.503		16474	12	17311	7		478.963	537.333	180.118		12307	22	8312	11		25.374	2.02163	224.228				19324	2		1589.92	1887.86	1571.48
		12450	38				8.96699	142.784	184.744		17288	12	17315	7		479.887	536.375	180.648		12352	22	8315	11		27.1893	2.04689	223.885				19326	2		1589.32	1888.38	1572.41
		12980	38				8.96973	145.176	183.971		17588	12	18107	7		480.833	535.417	181.197		13492	22	8391	11		29.7599	2.07262	223.942				19328	2		1588.76	1889.05	1575.55
		13531	38				8.97248	147.596	183.183		17593	12	18110	7		481.799	534.458	181.765		14393	22	8393	11		31.86	2.09882	223.697				19330	2		1588.59	1889.7	1577.19
		14852	38				8.97524	150.046	182.382		17790	12	18113	7		482.786	533.5	182.351		15078	22	10260	11		34.7221	2.1255	223.674				19332	2		1588.28	1890.32	1580.13
		15964	38				8.97801	152.524	181.567		18118	12	19095	7		483.795	532.543	182.956		15082	22	10262	11		37.1205	2.15265	223.523				19336	2		1587.83	1890.91	1582.1
		16460	38				8.9808	155.032	180.739		18121	12	19097	7		484.824	531.587	183.579		15345	22	10264	11		40.4699	2.18027	223.417				19509	2		1587.42	1891.49	1585.37
		16552	38				8.98359	157.568	179.898		19080	12	19100	7		485.875	530.634	184.22		15508	22	10266	11		42.8382	2.20835	223.358				19511	2		1587.4	1892.23	1588.51
		17179	38				8.98641	160.133	179.044		19082	12	19290	7		486.947	529.684	184.88		15766	22	10268	11		46.1513	2.41471	223.345				19513	2		1587.06	1892.77	1591.54
		17181	38				8.98924	162.727	178.178		19085	12	19292	7		488.041	528.737	185.557		15873	22	10270	11		48.4771	2.80384	223.379				19515	2		1587.12	1893.66	1594.79
		17183	38				8.99208	165.35	177.299		19088	12	19294	7		489.155	527.794	186.251		15981	22	10272	11		52.4571	3.20254	223.461				19517	2		1586.86	1894.19	1598.62
		19120	38				8.99495	168.002	176.408		19260	12	19296	7		490.291	526.855	186.964		15983	22	10274	11		54.2211	3.25535	223.59				19519	2		1587	1895.07	1602.13
		5496	39				8.99784	170.683	175.505		19262	12	19298	7		491.448	525.921	187.693		16694	22	10277	11		56.3797	3.84254	223.767				19523	2		1587	1895.94	1606.21
		5643	39				9.00075	173.393	174.59		19264	12	19300	7		492.626	524.992	188.44		16954	22	10706	11		58.5868	4.44417	223.992				19637	2		1587.39	1896.28	1610.32
		5647	39				9.00368	176.131	173.664		19266	12	19303	7		493.826	524.07	189.204		17285	22	10710	11		60.3099	4.88273	224.266				19747	2		1587.31	1897.86	1614.29
		6988	39				9.00663	178.898	172.727		19269	12	19433	7		495.046	523.154	189.985		17686	22	10714	11		61.892	5.51403	224.589				19749	2		1587.61	1898.03	1618.64
		7658	39				9.00961	181.694	171.779		19783	12	19767	7		496.288	522.245	190.782		18468	22	11212	11		63.6848	5.63154	224.962				19752	2		1587.96	1899.43	1623.01
		7662	39				9.01261	184.519	170.821		5119	13	19771	7		497.55	521.344	191.596		19186	22	11214	11		64.9821	6.64014	225.384				19754	2		1588.17	1899.6	1627.24
		8779	39				9.01563	187.372	169.852		5122	13	5287	8		498.834	520.451	192.426		19393	22	11216	11		66.3045	6.78426	225.856				19756	2		1588.6	1900.13	1631.66
		10708	39				9.01868	190.253	168.873		5126	13	5289	8		500.138	519.567	193.272		19396	22	11218	11		67.6521	7.64217	226.379				19758	2		1588.9	1900.65	1636.11
		11455	39				9.02175	193.163	167.885		5378	13	5292	8		501.464	518.693	194.134		5161	23	11220	11		69.0255	7.98724	226.953				19760	2		1589.24	1900.99	1640.57
		12454	39				9.02485	196.101	166.886		5381	13	5296	8		502.81	517.828	194.839		5168	23	11222	11		70.4248	8.87325	227.578				19762	2		1589.79	1900.79	1645.06
		12985	39				9.02796	199.066	165.879		6439	13	5509	8		504.176	516.973	195.563		5389	23	12396	11		71.8505	9.42478	228.254				19906	2		1590.22	1900.59	1649.57
		13532	39				9.0311	202.06	164.863		6445	13	5511	8		505.563	516.13	196.481		5909	23	12398	11		73.3029	9.98885	228.982				19908	2		1590.86	1900.2	1654.09
		15964	39				9.03426	205.082	163.838		6589	13	5513	8		506.971	515.298	197.239		5912	23	12400	11		74.7822	10.5657	229.761				19910	2		1591.37	1900.51	1658.63
		16300	39				9.03744	208.131	162.805		6593	13	5515	8		508.399	514.478	197.497		6083	23	12402	11		76.2888	11.3334	230.594				19911	2		1592.1	1900.11	1663.19
		16469	39				9.04064	211.207	161.763		7248	13	5517	8		509.847	513.848	198.133		6087	23	12404	11		77.823	11.9411	231.478				19914	2		1592.53	1900.05	1667.76
		16556	39				9.04386	214.311	160.714		7251	13	5519	8		511.315	513.236	198.445		6093	23	12406	11		79.3852	12.2067	232.416				19916	2		1593.54	1899.81	1672.35
		17180	39				9.04709	217.442	159.834		7255	13	5521	8		512.804	512.642	198.961		6404	23	12409	11		80.9757	12.4772	233.407				19920	2		1593.54	1899.75	1676.78
		17183	39				9.05034	220.6	158.775		7624	13	6382	8		514.312	512.067	199.33		6407	23	12915	11		82.5947	12.9304	234.277				5069	3		1594.65	1899.67	1681.4
		18380	39				9.05361	223.784	157.886		7627	13	6384	8		515.839	511.866	200.075		6412	23	12917	11		84.2426	13.2152	235.38				5071	3		1595.29	1899.76	1685.86
		19126	39				9.05689	226.995	156.817		8247	13	6710	8		517.387	511.695	200.493		6698	23	12919	11		85.9198	13.5052	236.362				5073	3		1596.35	1900.38	1690.33
		5643	40				9.06017	230.232	155.919		9358	13	6712	8		518.953	511.554	201.114		7716	23	12921	11		87.6265	13.8003	237.576				5075	3		1597.29	1900.28	1694.64
		5649	40				9.06347	233.495	155.198		9489	13	6714	8		520.539	511.799	201.932		8065	23	12923	11		89.3631	14.1007	238.845				5077	3		1598.11	1900.35	1699.32
		7654	40				9.06678	236.783	154.125		9491	13	6715	8		522.143	511.55	202.249		8067	23	12927	11		91.1298	14.4064	239.994				5079	3		1599.36	1900.76	1703.48
		7662	40				9.07008	240.097	153.402		9493	13	6718	8		523.767	512.041	202.77		9059	23	13875	11		92.927	14.7175	241.203				5081	3		1600.5	1901.17	1708.18
		8791	40				9.0734	243.436	152.505		9495	13	6720	8		525.409	511.867	203.839		9064	23	13877	11		94.755	15.034	242.643				5083	3		1601.37	1901.56	1712.36
		10043	40				9.07671	246.8	151.786		9498	13	6724	8		527.069	512.79	204.747		9389	23	13879	11		96.6141	15.356	243.966				5296	3		1603	1901.95	1716.91
		10710	40				9.08001	250.188	151.428		9719	13	7229	8		528.748	512.703	205.152		9631	23	13882	11		98.5045	15.6835	245				5299	3		1604.19	1902.5	1720.94
		11361	40				9.08331	253.6	150.551		10009	13	7231	8		530.445	513.893	205.934		10300	23	14150	11		100.427	16.0166	246.628				5301	3		1605.64	1902.67	1725.68
		11455	40				9.08661	257.036	150.031		10013	13	7234	8		532.159	514.079	207.256		10575	23	14153	11		102.381	16.3554	247.621				5303	3		1607.35	1902.83	1729.73
		12462	40				9.08989	260.496	149.344		10018	13	7237	8		533.891	515.371	208.412		12299	23	14155	11		104.367	16.6999	248.687				5305	3		1608.96	1903.15	1734.48
		12989	40				9.09315	263.979	149.02		10406	13	8002	8		535.64	515.484	209.232		12350	23	14157	11		106.386	17.0503	249.651				5307	3		1611.18	1903.44	1738.72
		12997	40				9.0964	267.485	148.534		10422	13	8004	8		537.406	516.877	210.072		12355	23	14159	11		108.616	17.4064	250.87				5310	3		1612.95	1903.72	1743.3
		13529	40				9.09963	271.013	147.706		10713	13	8006	8		539.189	517.094	211.277		13490	23	15031	11		110.705	17.7685	251.818				5453	3		1616.03	1903.97	1747.54
		15951	40				9.10283	274.563	147.237		10716	13	8008	8		540.989	518.06	212.319		13578	23	15033	11		112.828	18.1365	253.019				5455	3		1617.6	1904.2	1752.12
		16303	40				9.106	278.134	146.783		10943	13	8010	8		542.805	518.371	213.548		14390	23	15035	11		114.984	18.5105	253.949				5457	3		1621.36	1904.41	1756.7
		16476	40				9.10914	281.727	145.987		11348	13	8012	8		544.636	518.9	214.786		15082	23	15037	11		117.175	18.8906	255.31				5460	3		1623.43	1904.61	1761.27
		17179	40				9.11225	285.341	145.374		12538	13	8015	8		546.484	519.119	215.513		15086	23	15039	11		119.4	19.2769	256.571				5521	3		1627.33	1904.78	1766.01
		17182	40				9.11531	288.974	144.595		12647	13	8216	8		548.347	519.551	216.782		15504	23	15041	11		121.659	19.8471	257.911				5523	3		1629.71	1904.94	1770.73
		17184	40				9.11833	292.628	144.356		12653	13	8218	8		550.225	519.848	218.231		15506	23	15043	11		123.954	20.2503	259.503				5526	3		1633.74	1905.08	1775.44
		19130	40				9.1213	296.301	143.96		13309	13	8220	8		552.118	520.183	219.511		15510	23	17263	11		126.283	20.6599	260.995				5627	3		1636.42	1905.2	1780.13
		7004	41				9.12422	299.993	143.047		13311	13	8223	8		554.025	520.556	220.799		15763	23	17265	11		128.648	21.0759	262.737				5630	3		1640.04	1905.3	1784.8
		7294	41				9.12708	303.703	142.494		13314	13	8467	8		555.946	520.791	222.266		15871	23	18175	11		131.226	21.4985	264.561				5632	3		1642.84	1905.39	1789.45
		8182	41				9.12988	307.431	141.954		13318	13	8470	8		557.882	521.061	223.737		15875	23	18177	11		133.666	21.9276	267.16				5634	3		1646.39	1905.46	1794.08
		10901	41				9.13261	311.177	141.072		13683	13	9557	8		559.831	521.544	225.209		15981	23	18179	11		136.143	22.3633	269.12				5636	3		1649.47	1905.51	1798.69
		11342	41				9.13527	314.94	140.196		13692	13	9818	8		561.793	521.891	226.684		15983	23	18456	11		138.655	22.8057	272.018				5638	3		1652.25	1905.55	1803.27
		12207	41				9.13786	318.718	139.325		14211	13	9821	8		563.767	522.274	228.16		15990	23	18458	11		141.205	23.4326	274.446				5640	3		1655.08	1905.58	1807.83
		12555	41				9.14036	322.513	138.46		15361	13	9828	8		565.755	522.694	229.291		16701	23	18460	11		143.791	23.893	277.289				5642	3		1657.43	1905.59	1812.36
		13297	41				9.14278	326.323	137.958		15365	13	9831	8		567.754	523.152	230.779		16952	23	18462	11		146.414	24.3603	279.843				6027	3		1660.35	1905.58	1816.86
		13453	41				9.14511	330.147	137.115		15841	13	10276	8		569.765	523.647	232.268		17283	23	19581	11		149.074	25.1901	282.98				6029	3		1662.8	1905.56	1821.33
		14120	41				9.14734	333.986	136.279		15845	13	10278	8		571.788	524.181	233.758		17287	23	19583	11		151.949	25.8582	286.345				6031	3		1664.78	1905.53	1825.77
		14123	41				9.14947	337.838	135.45		16477	13	10280	8		573.822	524.754	235.248		17690	23	19585	11		154.688	26.3603	289.239				6033	3		1667.51	1905.48	1830.18
		14128	41				9.1515	341.703	134.629		16498	13	10282	8		575.866	525.366	236.738		18474	23	19587	11		157.466	27.0475	292.191				6035	3		1669.42	1905.42	1834.55
		14461	41				9.15341	345.58	133.817		17288	13	10284	8		577.92	526.017	238.228		19188	23	19589	11		160.281	27.7467	295.548				6037	3		1672.28	1905.35	1838.89
		14691	41				9.15521	349.469	133.012		17593	13	10287	8		579.985	526.708	239.717		19393	23	19591	11		163.134	28.458	298.781				6039	3		1673.8	1905.26	1843.19
		15809	41				9.15688	353.369	132.216		17798	13	10290	8		582.058	527.44	241.206		19395	23	19594	11		166.025	29.0038	302.068				6041	3		1676.96	1905.16	1847.8
		16198	41				9.15843	357.279	131.429		19081	13	12994	8		584.141	528.211	242.694		5162	24	5057	12		168.954	29.5574	305.408				6045	3		1678.27	1905.06	1852.39
		17368	41				9.15984	361.198	130.651		19084	13	12997	8		586.41	529.024	244.181		5392	24	5060	12		171.923	30.4746	308.975				6123	3		1681.4	1904.93	1857.12
		7006	42				9.16112	365.127	129.882		19087	13	12999	8		588.514	529.878	245.666		5914	24	5062	12		174.929	31.0532	312.591				6125	3		1682.85	1904.8	1861.65
		7010	42				9.16225	369.064	129.123		19788	13	13001	8		590.625	530.773	247.15		6082	24	5064	12		177.975	31.64	316.255				6128	3		1685.97	1904.66	1866.85
		7300	42				9.16323	373.009	128.374		19937	13	13004	8		592.744	531.71	248.632		6085	24	5067	12		181.059	32.2351	319.794				6440	3		1687.4	1904.5	1871.33
		8178	42				9.16405	376.96	127.636		19939	13	13640	8		595.226	532.688	250.111		6090	24	5328	12		184.182	33.1941	323.56				6445	3		1690.82	1904.34	1877.01
		8474	42				9.16471	380.918	126.908		19941	13	13642	8		597.545	533.709	251.588		6408	24	6360	12		187.344	33.8149	327.2				6448	3		1692.55	1904.16	1881.79
		10903	42				9.1652	384.882	126.19		19945	13	13644	8		599.875	534.772	253.062		6413	24	6363	12		190.545	34.4444	330.893				6748	3		1696.45	1903.98	1887.26
		11347	42				9.16552	388.85	125.484		5122	14	13646	8		602.926	535.878	254.533		7719	24	6366	12		193.785	35.0824	334.811				6751	3		1698.47	1903.78	1892.01
		13302	42				9.16566	392.822	124.789		5126	14	13648	8		605.472	537.026	256		8065	24	6368	12		197.064	35.7292	338.777				6753	3		1701.93	1903.57	1897.79
		13448	42				9.16561	396.797	124.105		5129	14	13652	8		608.566	538.217	257.29		8067	24	6370	12		200.383	36.3848	342.79				6755	3		1704.57	1903.36	1902.68
		14117	42				9.16537	400.775	123.434		5377	14	14182	8		612.043	539.452	258.754		9061	24	6372	12		203.74	37.0491	346.85				6757	3		1707.95	1903.13	1908.42
		14120	42				9.16494	404.754	122.774		5380	14	14185	8		615.024	540.907	259.866		9067	24	6374	12		207.137	37.7223	350.957				6759	3		1709.97	1902.9	1913.63
		14125	42				9.1643	408.735	122.127		5382	14	14188	8		618.917	542.232	261.329		9405	24	6377	12		210.573	38.4043	355.11				6761	3		1713.6	1902.65	1919.89
		14461	42				9.16345	412.715	121.492		5385	14	14190	8		622.144	543.255	262.614		10299	24	8020	12		214.049	39.0953	359.31				6766	3		1715.51	1902.4	1925.09
		14687	42				9.16238	416.695	120.87		5774	14	14193	8		625.755	544.503	263.723		10573	24	8022	12		217.563	39.7952	363.556				6888	3		1719.04	1902.14	1931.51
		15231	42				9.1611	420.674	120.261		5777	14	14423	8		629.404	545.976	265.183		10584	24	8024	12		221.117	40.5041	367.847				6891	3		1721.02	1901.87	1936.34
		15803	42				9.15959	424.65	119.665		5969	14	14425	8		633.089	547.151	266.462		12295	24	8026	12		224.71	41.222	372.183				6894	3		1724.79	1901.59	1942.56
		17351	42				9.15784	428.624	119.083		6440	14	14427	8		635.75	548.031	267.912		12302	24	8029	12		228.341	41.949	376.564				7033	3		1726.84	1901.3	1947.72
		7008	43				9.15585	432.593	118.514		6593	14	14429	8		639.849	548.972	269.355		12351	24	8310	12		232.012	42.685	380.99				7126	3		1730.49	1901	1953.75
		7016	43				9.15362	436.558	117.959		6597	14	14431	8		643.283	550.493	270.617		12725	24	8312	12		235.722	43.4301	385.459				7128	3		1733.12	1900.69	1959.25
		7303	43				9.15114	440.517	117.418		6788	14	14433	8		646.928	551.368	271.876		13489	24	8314	12		239.471	44.1844	389.973				7130	3		1736.83	1900.38	1964.73
		8171	43				9.1484	444.47	116.891		6792	14	14436	8		650.086	552.827	273.304		13497	24	8316	12		243.258	44.9478	394.529				7132	3		1739.51	1899.71	1969.5
		8387	43				9.1454	448.415	116.379		7251	14	15136	8		653.451	553.995	274.723		13572	24	8318	12		247.084	45.7203	399.128				7134	3		1743.43	1899.39	1975.83
		8475	43				9.14213	452.353	115.882		7254	14	15138	8		656.667	555.4	276.134		14388	24	8321	12		250.948	46.5021	403.77				7136	3		1746.31	1898.53	1980.92
		11354	43				9.13858	456.281	115.399		7257	14	15140	8		659.734	557.206	277.535		15086	24	10257	12		254.851	47.293	408.453				7138	3		1750.27	1898.2	1986.53
		13443	43				9.13476	460.2	114.931		7627	14	15142	8		663.18	558.363	278.927		15504	24	10259	12		258.792	48.0932	413.178				7141	3		1753.53	1897	1991.59
		14114	43				9.13065	464.108	114.478		7630	14	15144	8		666.122	560.451	280.308		15506	24	10261	12		262.771	48.9026	417.943				7316	3		1757.5	1896.33	1996.45
		14117	43				9.12624	468.005	114.041		8255	14	15146	8		669.256	562.232	281.68		15763	24	10263	12		266.787	49.7212	422.748				7318	3		1760.78	1895.31	2001.82
		14120	43				9.12154	471.889	113.619		9366	14	15148	8		672.232	564.063	283.04		15770	24	10265	12		270.841	50.549	427.593				7320	3		1764.76	1894.3	2006.47
		14457	43				9.11654	475.759	113.213		9490	14	16162	8		674.693	566.289	284.39		15869	24	10267	12		274.933	51.3861	432.476				7323	3		1768.57	1893.12	2010.9
		14683	43				9.11123	479.616	112.822		9493	14	16164	8		677.87	568.381	285.729		15873	24	10269	12		279.062	52.2324	437.398				7329	3		1772.38	1892.12	2015.3
		15800	43				9.1056	483.457	112.448		9495	14	16166	8		681.061	570.691	287.234		15983	24	10711	12		283.227	53.0879	442.358				7445	3		1776.54	1890.96	2019.31
		17353	43				9.09966	487.283	112.089		9498	14	16168	8		683.563	572.693	288.554		15986	24	10713	12		287.429	53.9527	447.355				7447	3		1780.69	1889.46	2023.45
		19173	43				9.09339	491.091	111.747		9501	14	16170	8		686.429	575.09	289.861		16179	24	10716	12		291.667	54.8267	452.388				7449	3		1784.83	1888.15	2027.37
		7012	44				9.08679	494.882	111.421		9721	14	16173	8		689.658	577.352	291.334		16706	24	11214	12		295.942	55.7099	457.456				7451	3		1788.96	1886.86	2031.42
		7016	44				9.07986	498.654	111.112		10011	14	16732	8		692.375	579.831	292.799		16951	24	11216	12		300.252	56.6023	462.56				7453	3		1793.07	1885.92	2035.07
		7306	44				9.07258	502.406	110.819		10016	14	17301	8		695.276	582.175	294.077		17284	24	11218	12		304.598	57.5039	467.698				7455	3		1797.18	1884.12	2038.67
		8165	44				9.06496	506.138	110.543		10026	14	17303	8		698.012	584.561	295.698		17290	24	11219	12		308.978	58.4147	472.869				7461	3		1801.27	1883.56	2042.21
		8467	44				9.05699	509.849	110.284		10403	14	17305	8		700.935	587.162	296.958		17690	24	11221	12		313.393	59.3346	478.073				7521	3		1805.35	1881.6	2045.53
		11355	44				9.04867	513.537	110.041		10420	14	17307	8		703.354	589.627	298.205		19395	24	11223	12		317.843	60.2636	483.308				7524	3		1809.41	1880.53	2048.78
		13318	44				9.03998	517.202	109.816		10425	14	17309	8		705.968	592.134	299.972		19397	24	11228	12		322.327	61.3796	488.575				7526	3		1813.46	1878.95	2051.98
		13439	44				9.03093	520.843	109.607		10943	14	17311	8		707.898	594.681	301.204		5164	25	12402	12		326.844	62.6869	493.872				7643	3		1817.49	1878.08	2055.12
		13448	44				9.02151	524.459	109.416		11343	14	18104	8		710.2	597.095	302.777		5384	25	12404	12		331.394	63.6567	499.198				7645	3		1821.51	1876.52	2058.2
		14111	44				9.01172	528.048	109.242		13682	14	18106	8		711.825	599.727	303.989		6081	25	12407	12		335.977	64.8135	504.553				7647	3		1825.51	1875.83	2061.22
		14113	44				9.00155	531.612	109.085		13742	14	18108	8		714.354	602.225	305.186		6084	25	12410	12		340.592	66.3398	509.935				7649	3		1829.49	1874.27	2064.18
		14115	44				8.991	535.147	108.946		14212	14	18110	8		715.509	604.939	306.368		6087	25	12915	12		345.238	67.5332	515.344				7651	3		1833.46	1873.25	2067.08
		14119	44				8.98007	538.654	108.824		15363	14	18112	8		718.27	608.043	307.713		6411	25	12917	12		349.917	68.7407	520.778				7654	3		1837.4	1871.88	2069.91
		14455	44				8.96874	542.131	108.72		15367	14	18115	8		719.819	610.313	309.046		6416	25	12919	12		354.625	70.1401	526.238				7902	3		1841.33	1871.38	2072.69
		14680	44				8.95702	545.578	108.633		15844	14	19293	8		722.269	612.981	310.19		6759	25	12921	12		359.365	72.0916	531.721				7904	3		1845.24	1870.18	2075.4
		15797	44				8.9449	548.993	108.564		15852	14	19295	8		724.036	615.689	311.496		7723	25	12924	12		364.133	73.3641	537.227				7907	3		1849.12	1869.32	2078.05
		17354	44				8.93237	552.377	108.512		16492	14	19298	8		726.523	618.438	312.79		8066	25	13872	12		368.931	75.007	542.755				7912	3		1852.98	1868.8	2080.64
		18867	44				8.91945	555.727	108.478		16496	14	19300	8		728.846	621.399	313.894		8070	25	13875	12		373.758	76.3181	548.304				8073	3		1856.65	1867.75	2083.17
		19169	44				8.90611	559.043	108.462		16873	14	19302	8		731.874	624.048	314.981		8998	25	13878	12		378.613	78.3555	553.873				8076	3		1860.47	1867.21	2085.46
		7015	45				8.89236	562.325	108.464		17291	14	19305	8		734.897	626.913	316.229		9066	25	14146	12		383.495	79.8925	559.46				8197	3		1864.27	1866.48	2087.86
		7019	45				8.8782	565.571	108.483		17802	14	19436	8		737.913	630.163	317.286		9072	25	14148	12		388.404	81.2717	565.066				8199	3		1867.87	1865.92	2090.2
		7024	45				8.86362	568.78	108.52		19082	14	19438	8		740.922	633.44	318.504		9399	25	14150	12		393.339	82.4888	570.688				8201	3		1871.62	1865.5	2092.13
		7310	45				8.67521	571.952	108.574		19086	14	19440	8		744.097	636.744	319.708		10300	25	14152	12		398.126	83.8949	576.325				8203	3		1875.18	1865.06	2094.18
		8160	45				8.6641	575.085	108.647		19456	14	19442	8		747.261	639.902	321.254		10572	25	14154	12		403.116	85.139	581.977				8205	3		1878.71	1864.43	2095.99
		8463	45				8.65248	578.18	108.737		19459	14	19444	8		750.412	643.264	322.441		10577	25	14156	12		408.13	86.572	587.642				8207	3		1882.39	1864.12	2097.75
		10931	45				8.64033	581.234	108.844		19463	14	19448	8		753.55	646.651	323.969		12291	25	14159	12		413.167	87.843	593.32				8209	3		1885.86	1863.78	2099.1
		11357	45				8.62766	584.248	108.97		19791	14	19771	8		756.676	650.064	325.848		12296	25	15033	12		418.227	89.1252	599.008				8705	3		1889.49	1863.42	2100.76
		13435	45				8.61448	587.22	109.113		19934	14	5507	9		759.788	653.5	327.731		12350	25	15035	12		423.31	90.4186	604.707				8707	3		1892.91	1863.02	2101.66
		13439	45				8.60077	589.976	109.273		19937	14	5509	9		762.886	656.786	329.618		12719	25	15037	12		428.413	91.7232	610.414				8709	3		1896.31	1862.6	2103.22
		14109	45				8.58654	592.867	109.451		19939	14	5511	9		765.97	660.273	331.333		13486	25	15039	12		433.537	93.0388	616.128				8711	3		1899.85	1862.14	2103.85
		14113	45				8.57179	595.714	109.647		19941	14	5513	9		769.04	663.781	333.404		13570	25	15041	12		438.68	94.3655	621.849				8713	3		1903.36	1861.65	2105.14
		14115	45				8.55651	598.516	109.86		5127	15	5515	9		772.095	667.138	335.484		14386	25	15043	12		443.843	95.7031	627.575				8715	3		1906.84	1861.13	2105.69
		14455	45				8.54072	601.272	110.091		5136	15	5517	9		775.135	670.692	337.219		15504	25	15047	12		449.024	97.0516	633.305				8717	3		1910.28	1860.58	2106.89
		14677	45				8.5244	603.981	110.339		5376	15	5520	9		778.159	674.093	338.955		15762	25	17645	12		454.222	98.4109	639.037				8719	3		1913.69	1860	2106.99
		15786	45				8.50756	606.644	110.604		5380	15	5788	9		781.168	677.691	340.693		15869	25	18453	12		459.436	99.781	644.771				8959	3		1917.06	1859.38	2108.11
		17362	45				8.4902	609.258	110.886		5382	15	6388	9		784.16	681.306	342.433		15875	25	18455	12		464.666	101.162	650.505				8961	3		1920.4	1858.74	2108.13
		18858	45				8.47232	611.824	111.185		5384	15	6578	9		787.136	684.938	343.642		15986	25	18458	12		469.911	102.553	656.238				8963	3		1923.7	1858.05	2108.99
		19166	45				8.45391	614.34	111.502		5387	15	6712	9		790.094	688.587	345.017		16178	25	18460	12		475.17	103.955	661.968				8965	3		1926.97	1857.34	2108.93
		6311	46				8.43499	616.807	111.835		5765	15	6714	9		793.035	692.251	346.03		16513	25	18462	12		480.442	105.367	667.694				8967	3		1930.19	1856.59	2109.71
		6936	46				8.41555	619.222	112.186		5768	15	6715	9		795.959	695.93	347.205		16708	25	19578	12		485.726	106.789	673.415				8969	3		1933.38	1855.8	2109.56
		7020	46				8.39559	621.586	112.552		5772	15	6717	9		798.864	699.622	348.191		16947	25	19580	12		491.021	108.222	679.13				9016	3		1936.53	1854.98	2110.08
		7312	46				8.37511	623.897	112.936		5775	15	6720	9		801.751	703.327	349.161		17283	25	19582	12		496.326	109.665	684.837				9020	3		1939.64	1854.13	2109.86
		7321	46				8.35412	626.156	113.336		5962	15	6722	9		804.619	707.044	350.294		17286	25	19584	12		501.641	111.118	690.535				9150	3		1942.7	1853.23	2110.3
		8162	46				8.33261	628.362	113.753		5965	15	6725	9		807.468	710.772	351.415		17293	25	19586	12		506.964	112.58	696.223				9152	3		1945.73	1852.3	2109.83
		9554	46				8.31059	630.513	114.185		6442	15	7233	9		810.298	714.511	352.347		17695	25	19589	12		512.295	114.053	701.899				9155	3		1948.71	1851.34	2110.19
		11367	46				8.28806	632.609	114.634		6789	15	8005	9		813.107	718.258	353.263		18183	25	19591	12		517.632	115.535	707.562				9158	3		1951.66	1850.33	2109.29
		13432	46				8.26502	634.65	115.099		6794	15	8007	9		815.896	722.014	354.163		18340	25	19593	12		522.974	117.026	713.21				9160	3		1954.55	1849.29	2110.1
		13434	46				8.24147	636.635	115.579		7254	15	8009	9		818.665	725.776	355.047		18763	25	5052	13		528.321	118.527	718.843				9162	3		1957.41	1848.21	2108.95
		13437	46				8.21742	638.564	116.076		7257	15	8011	9		821.413	729.546	355.915		19037	25	5054	13		533.671	120.038	724.458				9164	3		1960.22	1847.08	2109.17
		14105	46				8.19286	640.435	116.588		7260	15	8013	9		824.139	733.32	356.768		19397	25	5056	13		539.024	121.557	730.055				9166	3		1962.98	1845.92	2108.29
		14108	46				8.16781	642.248	117.115		7630	15	8015	9		826.843	737.099	357.604		19410	25	5058	13		544.378	123.086	735.631				9169	3		1965.7	1844.72	2108.78
		14111	46				8.14226	644.004	117.657		8422	15	8018	9		829.526	740.881	358.423		5170	26	5060	13		549.732	124.623	741.187				9288	3		1968.37	1843.47	2107.47
		14455	46				8.11621	645.701	118.215		9027	15	8222	9		832.185	744.665	359.227		6084	26	5062	13		555.085	126.169	746.546				9291	3		1970.99	1842.19	2108.06
		14675	46				8.08968	647.338	118.787		9030	15	8224	9		834.823	748.451	360.014		6087	26	5065	13		560.437	127.724	752.059				9293	3		1973.57	1840.86	2106.67
		14679	46				8.06265	648.916	119.374		9358	15	8230	9		837.437	752.236	360.786		6414	26	6366	13		565.785	129.287	757.546				9626	3		1976.1	1839.48	2107
		15075	46				8.03514	650.433	119.976		9361	15	9826	9		840.027	756.021	361.54		6418	26	6368	13		571.13	130.858	762.833				9664	3		1978.57	1838.07	2106.06
		15778	46				8.00714	651.89	120.591		9365	15	9829	9		842.594	759.805	362.279		6758	26	6370	13		576.469	132.437	768.269				9666	3		1981	1836.61	2106.48
		17367	46				7.97867	653.286	121.221		9496	15	9833	9		845.136	763.585	363.002		7725	26	6372	13		581.802	134.025	773.676				9668	3		1983.38	1835.1	2105.79
		18673	46				7.94972	654.62	121.865		9725	15	10281	9		847.654	767.361	363.708		8069	26	6374	13		587.128	135.62	778.704				9670	3		1985.71	1833.55	2105.93
		18854	46				7.92031	655.893	122.523		10014	15	10283	9		850.147	771.132	364.398		8074	26	6376	13		592.445	137.222	784.055				9672	3		1987.98	1831.95	2105.84
		19168	46				7.89042	657.103	123.194		10403	15	10285	9		852.614	774.897	365.072		9069	26	6379	13		597.752	138.832	789.025				9807	3		1990.2	1830.31	2105.87
		19813	46				7.86007	658.251	123.878		10414	15	10287	9		855.056	778.655	365.729		9078	26	8023	13		603.049	140.45	794.141				9809	3		1992.37	1828.62	2106.01
		5430	47				7.82926	659.335	124.575		10421	15	10289	9		857.472	782.404	366.371		9831	26	8025	13		608.334	142.074	799.224				9811	3		1994.49	1826.88	2106.27
		6308	47				7.798	660.356	125.285		10942	15	10291	9		859.862	786.322	366.996		10300	26	8027	13		613.605	143.705	804.1				9813	3		1996.55	1825.09	2106.46
		6312	47				7.76628	661.314	126.008		13736	15	10293	9		862.225	790.234	367.606		10571	26	8030	13		618.862	145.343	808.944				9815	3		1998.56	1823.26	2106.58
		6937	47				7.73412	662.208	126.743		13739	15	11611	9		864.562	794.494	368.199		10575	26	8314	13		624.104	146.988	813.755				9818	3		2000.69	1821.37	2106.64
		7023	47				7.70152	663.037	127.491		14223	15	12381	9		866.871	798.4	368.777		11175	26	8316	13		629.329	148.639	818.358				9967	3		2002.94	1819.43	2106.63
		7316	47				7.66849	663.802	128.25		14295	15	12383	9		869.152	802.83	369.339		11544	26	8318	13		634.536	150.295	823.276				9970	3		2004.97	1817.62	2106.57
		8149	47				7.63502	664.502	129.021		15369	15	12385	9		871.406	807.442	369.884		12290	26	8320	13		639.725	151.958	827.979				9972	3		2006.95	1815.59	2106.61
		8459	47				7.60112	665.138	129.803		15565	15	12388	9		873.631	811.883	370.415		12294	26	8323	13		644.893	153.627	832.989				9974	3		2009.24	1813.68	2106.59
		9545	47				7.5668	665.708	130.596		15568	15	12995	9		875.828	816.505	370.929		12726	26	9145	13		650.039	155.3	837.43				9975	3		2011.29	1811.72	2106.5
		11370	47				7.53207	666.213	131.4		15570	15	12998	9		877.996	820.599	371.428		13129	26	10254	13		655.163	156.979	842.18				9979	3		2013.66	1809.9	2106.35
		13020	47				7.49692	666.652	132.215		15573	15	13002	9		880.134	825.04	371.912		13488	26	10256	13		660.264	158.664	846.882				10236	3		2015.81	1807.67	2106.14
		13429	47				7.46137	667.026	133.04		15848	15	13642	9		882.244	829.837	372.38		13569	26	10258	13		665.339	160.353	851.534				10239	3		2017.91	1806.28	2105.86
		13432	47				7.42542	667.334	133.875		15855	15	13644	9		884.323	834.643	372.833		15762	26	10260	13		670.388	162.046	855.963				10241	3		2019.97	1804.5	2105.52
		13435	47				7.38908	667.577	134.72		16112	15	13647	9		886.373	838.389	373.271		15868	26	10262	13		675.409	163.744	860.517				10243	3		2022.16	1802.85	2105.3
		14102	47				7.35234	667.753	135.575		16422	15	13688	9		888.392	843.538	373.695		15992	26	10264	13		680.402	165.446	865.191				10245	3		2024.31	1801.17	2104.84
		14106	47				7.31523	667.864	136.438		16495	15	13691	9		890.38	847.814	374.103		16177	26	10267	13		685.365	167.152	869.633				10247	3		2025.71	1799.64	2104.68
		14458	47				7.27774	667.908	137.311		16500	15	13693	9		892.338	852.437	374.496		16180	26	10270	13		690.297	168.861	874.018				10249	3		2028.29	1798.06	2104.11
		14671	47				7.23988	667.887	138.192		16682	15	13695	9		894.264	857.061	374.875		16711	26	10719	13		695.196	170.574	878.519				10251	3		2029.96	1796.99	2104.02
		14681	47				7.20165	667.799	139.082		19084	15	14188	9		896.159	861.508	375.24		17053	26	11216	13		700.062	172.29	882.784				10253	3		2032.29	1795.55	2103.36
		15771	47				7.16307	667.646	139.98		19088	15	14190	9		898.023	866.127	375.59		17286	26	11218	13		704.894	174.009	886.99				10256	3		2033.18	1794.25	2103.35
		16734	47				7.12414	667.426	140.885		19936	15	14192	9		899.854	870.389	375.926		17290	26	11220	13		709.689	175.73	891.307				10490	3		2035.44	1792.76	2102.76
		17371	47				7.08486	667.141	141.798		19939	15	14195	9		901.653	874.819	376.248		17696	26	11222	13		714.448	177.454	895.557				10492	3		2036.26	1791.78	2102.84
		18561	47				7.04524	666.79	142.718		19942	15	14199	9		903.419	879.42	376.557		17711	26	11224	13		719.168	179.18	899.74				10494	3		2038.46	1790.61	2102.18
		18858	47				7.00529	666.373	143.645		5131	16	14424	9		905.153	883.307	377.029		17715	26	11227	13		723.848	180.908	903.853				10496	3		2039.06	1789.44	2101.29
		19164	47				6.96502	665.89	144.578		5377	16	14426	9		906.854	887.172	377.315		18183	26	12917	13		728.488	182.638	907.897				10498	3		2041.2	1788.44	2100.53
		5423	48				6.92443	665.342	145.518		5380	16	14428	9		908.521	891.192	377.588		18760	26	12920	13		733.086	184.369	911.869				10501	3		2041.57	1787.45	2100.08
		6307	48				6.88353	664.728	146.464		5382	16	15133	9		910.155	895.017	377.848		19033	26	13867	13		737.64	186.101	915.768				10504	3		2043.32	1785.94	2099.6
		6309	48				6.84233	664.05	147.241		5384	16	15135	9		911.755	898.639	378.095		19718	26	13869	13		742.151	187.834	919.594				10650	3		2043.47	1784.6	2098.9
		6312	48				6.80082	663.306	148.202		5387	16	15137	9		913.321	902.233	378.329		5532	27	13872	13		746.616	189.567	923.346				10786	3		2044.64	1782.22	2098.52
		6938	48				6.75903	662.498	149.167		5766	16	15139	9		914.854	905.796	378.551		6088	27	14141	13		751.034	191.3	927.022				10788	3		2044.56	1781.41	2097.75
		7027	48				6.71696	661.625	149.964		5773	16	15141	9		916.351	909.506	378.938		6418	27	14143	13		755.405	193.034	930.621				10789	3		2044.8	1778.15	2097.13
		7319	48				6.67461	660.688	150.422		6139	16	15143	9		917.814	913.01	379.141		6427	27	14145	13		759.726	194.767	934.143				10792	3		2044.83	1777.18	2096.65
		7325	48				6.63199	659.687	151.244		6154	16	15146	9		919.243	916.482	379.509		6760	27	14147	13		763.998	196.5	937.586				10793	3		2045.18	1774.3	2096.68
		8143	48				6.58912	658.622	152.073		6446	16	16166	9		920.636	919.92	379.871		7000	27	14149	13		768.218	198.232	940.949				10796	3		2045.16	1772.47	2095.99
		8451	48				6.54599	657.493	152.736		6451	16	16168	9		921.994	923.324	380.226		7517	27	14151	13		772.386	199.962	944.232				10798	3		2044.93	1770.29	2095.45
		9543	48				6.50261	656.302	153.584		7257	16	16170	9		923.316	926.518	380.574		7728	27	14153	13		776.501	201.691	947.434				10800	3		2044.65	1768.12	2094.71
		9546	48				6.459	655.048	153.917		7260	16	16172	9		924.603	929.854	381.095		7732	27	14155	13		780.561	203.419	950.553				10925	3		2045.04	1764.73	2094.3
		10683	48				6.41515	653.731	154.616		7263	16	16175	9		925.855	933.153	381.436		8082	27	14157	13		784.565	205.144	953.588				10927	3		2044.33	1763.26	2093.69
		11375	48				6.37108	652.352	155.497		7635	16	17299	9		927.07	936.414	381.595		9072	27	14401	13		788.512	206.867	956.54				10929	3		2044.8	1760.39	2092.36
		13425	48				6.3268	650.912	155.863		8425	16	17302	9		928.249	939.636	381.922		9158	27	15037	13		792.401	208.588	959.406				10931	3		2043.84	1758.22	2091.52
		13429	48				6.28231	649.411	156.766		8432	16	17303	9		929.392	942.645	382.066		9829	27	15039	13		796.232	210.305	962.187				10932	3		2043.71	1754.81	2090.49
		13433	48				6.23762	647.848	157.499		9035	16	17305	9		930.498	945.618	382.38		10300	27	15041	13		800.003	212.019	964.881				10935	3		2042.15	1751.92	2089.07
		14099	48				6.01933	646.226	158.413		9362	16	17307	9		931.568	948.727	382.689		10571	27	15043	13		803.712	213.73	967.488				10937	3		2042.48	1748.66	2087.62
		14104	48				5.97858	644.544	158.982		9366	16	17309	9		932.601	951.62	383.173		10576	27	15046	13		807.359	215.437	970.007				10939	3		2041.03	1745.55	2086.14
		14462	48				5.93756	642.802	160.082		9370	16	18104	9		933.597	954.475	383.302		11542	27	16135	13		810.944	217.14	972.437				10942	3		2041.66	1742.06	2084.62
		14669	48				5.89628	641.001	160.66		9495	16	18106	9		934.556	957.464	384.135		11545	27	16138	13		814.291	218.838	974.777				11123	3		2039.8	1738.72	2083.25
		15767	48				5.85476	639.142	161.594		9732	16	18108	9		935.478	960.235	384.801		12291	27	16143	13		817.75	220.532	977.027				11126	3		2040.04	1735	2081.68
		16737	48				5.81299	637.225	162.355		10116	16	18110	9		936.362	962.791	385.652		13122	27	17637	13		821.143	222.22	979.186				11128	3		2038.5	1731.78	2080.08
		18858	48				5.771	635.251	163.295		10299	16	18112	9		937.209	965.483	386.516		13491	27	17640	13		824.47	223.903	981.254				11130	3		2039.57	1728.36	2078.45
		5254	49				5.72878	633.221	164.407		10410	16	18114	9		938.019	967.959	387.392		13569	27	17643	13		827.728	225.581	983.229				11132	3		2038.33	1725.43	2076.78
		5425	49				5.68635	631.134	165.168		10698	16	18117	9		938.79	970.569	388.637		14385	27	18452	13		830.917	227.252	985.112				11134	3		2038.82	1722.11	2075.09
		6307	49				5.64372	628.991	166.105		10852	16	19304	9		939.524	972.615	389.905		15485	27	18454	13		834.037	228.918	986.902				11136	3		2038.21	1719.09	2073.37
		6309	49				5.60089	626.794	166.868		12401	16	19307	9		940.22	974.629	391.019		15764	27	18456	13		837.085	230.576	988.598				11140	3		2038.08	1716.39	2071.63
		6311	49				5.55788	624.542	167.979		12531	16	19439	9		940.878	976.957	391.799		15870	27	18458	13		840.062	232.228	990.199				11440	3		2038.44	1713.46	2069.85
		6940	49				5.69251	622.414	168.911		13035	16	19441	9		941.498	978.722	393.479		16178	27	18460	13		842.967	233.872	991.706				11443	3		2037.7	1710.49	2068.05
		7035	49				5.65366	620.06	170.014		13039	16	19443	9		942.08	980.283	393.95		16629	27	18462	13		845.798	235.509	993.118				11445	3		2037.95	1707.65	2066.23
		7323	49				5.61475	617.832	170.763		13736	16	19445	9		942.624	981.99	395.138		17054	27	19575	13		848.555	237.138	994.434				11448	3		2037.26	1704.59	2064.38
		8138	49				5.57579	615.379	171.512		13738	16	19447	9		943.129	983.318	395.815		17288	27	19577	13		851.237	238.759	995.654				11451	3		2037.22	1701.48	2062.5
		8449	49				5.71459	612.875	172.436		13741	16	19450	9		943.595	984.795	397.036		17292	27	19579	13		853.844	240.372	996.778				11495	3		2037.12	1698.33	2060.6
		9541	49				5.85787	610.498	173.355		14458	16	19946	9		944.023	986.762	398.283		17711	27	19581	13		856.374	241.975	997.805				11597	3		2036.41	1695.13	2058.67
		9544	49				5.82792	607.899	174.443		14461	16	19949	9		944.413	987.644	399.021		17713	27	19583	13		858.827	243.57	998.735				11599	3		2035.99	1691.89	2056.72
		9548	49				5.97596	605.252	175.349		15373	16	5506	10		944.764	990.068	399.416		18183	27	19585	13		861.202	245.155	999.568				11603	3		2035.33	1688.6	2054.74
		10679	49				6.1287	602.734	176.249		15569	16	5509	10		945.076	991.045	400.35		18185	27	19587	13		863.498	246.73	1000.3				11607	3		2034.6	1685.28	2052.74
		13423	49				6.10843	599.996	177.317		15572	16	5511	10		945.35	992.692	400.946		18341	27	19589	13		865.715	248.296	1000.94				11864	3		2033.99	1682.08	2050.72
		13427	49				6.26639	597.567	178.202		15577	16	5513	10		945.584	993.948	401.552		18759	27	19592	13		867.852	249.851	1001.48				11866	3		2033.3	1678.68	2048.67
		14096	49				6.25147	594.747	179.253		15850	16	5517	10		945.78	996.036	402.346		19031	27	5049	14		869.909	251.395	1001.92				11869	3		2032.71	1675.41	2046.6
		14100	49				6.59271	591.882	180.294		16106	16	6577	10		945.937	998.066	402.8		19036	27	5051	14		871.884	252.928	1002.27				12015	3		2031.88	1672.1	2044.51
		14106	49				6.5879	588.973	181.323		16366	16	6579	10		946.055	999.692	403.438		19412	27	5053	14		873.778	254.451	1002.51				12017	3		2031.15	1668.59	2042.4
		14460	49				6.58385	586.199	182.341		16676	16	6716	10		946.134	1001.79	403.911		19710	27	5055	14		875.589	255.961	1002.66				12019	3		2030.35	1665.21	2040.26
		14668	49				6.93621	583.21	183.347		17940	16	6718	10		946.174	1003.82	404.392		5298	28	5058	14		877.318	257.46	1002.71				12021	3		2029.48	1661.8	2038.11
		15086	49				7.29839	580.18	184.342		19091	16	6720	10		946.175	1005.79	404.88		5531	28	5060	14		878.963	258.946	1002.66				12024	3		2028.54	1658.36	2035.93
		15763	49				7.49277	577.109	185.324		19105	16	6722	10		946.137	1007.69	405.555		6422	28	5062	14		880.524	260.42	1002.51				12026	3		2027.52	1654.88	2033.73
		16736	49				7.6929	573.999	186.293		19938	16	6801	10		946.06	1009.54	406.066		6770	28	6369	14		882.001	261.882	1002.26				12028	3		2026.43	1651.38	2031.51
		18866	49				8.07668	570.85	187.25		19941	16	6803	10		945.943	1011.31	406.585		6996	28	6371	14		883.393	263.33	1001.92				12246	3		2025.27	1647.66	2029.26
		5246	50				8.11533	567.664	188.193		5379	17	6805	10		945.788	1013.03	407.115		7001	28	6373	14		884.7	264.765	1001.48				12248	3		2024.03	1644.1	2027
		5424	50				8.15567	564.441	189.124		5382	17	6808	10		945.594	1014.68	407.832		7515	28	6375	14		885.922	266.186	1000.93				12250	3		2022.73	1640.5	2024.71
		6307	50				8.55337	561.182	190.04		5384	17	7616	10		945.36	1016.26	408.386		7731	28	6378	14		887.058	267.593	1000.3				12252	3		2021.36	1636.7	2022.41
		6309	50				8.96182	557.888	190.943		5387	17	7618	10		945.088	1017.78	408.951		7736	28	6380	14		888.107	268.986	999.559				12255	3		2019.91	1633.05	2020.08
		6312	50				9.02564	554.559	191.832		5390	17	7621	10		944.776	1019.24	409.705		9078	28	6382	14		889.069	270.364	998.725				12520	3		2018.4	1629.2	2017.73
		6942	50				9.26949	551.198	192.707		5771	17	7625	10		944.426	1020.63	410.296		9156	28	6384	14		889.945	271.728	997.794				12523	3		2016.81	1625.49	2015.37
		7039	50				9.52008	547.803	193.567		5954	17	7789	10		944.036	1021.96	411.078		9828	28	6387	14		890.734	273.076	996.765				12525	3		2015.16	1621.58	2012.98
		7330	50				9.59973	544.378	194.413		6135	17	7794	10		943.608	1023.22	411.698		9832	28	8027	14		891.435	274.409	995.641				12527	3		2013.43	1617.65	2010.57
		8135	50				9.68191	540.921	195.243		6140	17	8008	10		943.14	1024.41	412.331		10300	28	8029	14		892.049	275.726	994.419				12530	3		2011.64	1613.87	2008.14
		8446	50				9.76663	537.435	196.058		6447	17	8010	10		942.633	1025.55	413.155		10577	28	8031	14		892.575	277.028	993.102				12640	3		2009.78	1609.89	2005.69
		9541	50				9.85396	533.92	196.858		6453	17	8012	10		942.088	1026.61	413.818		11543	28	8033	14		893.013	278.313	991.69				12642	3		2007.85	1605.89	2003.22
		9544	50				9.94391	530.377	197.642		6861	17	8014	10		941.504	1027.62	414.495		11546	28	8035	14		893.362	279.581	990.182				12644	3		2005.85	1601.86	2000.72
		9547	50				10.2144	526.807	198.41		7270	17	8016	10		940.88	1028.56	415.186		12953	28	8038	14		893.624	280.833	988.579				12647	3		2003.78	1597.47	1998.21
		10680	50				10.3142	523.211	199.162		7671	17	8018	10		940.218	1029.43	415.891		13112	28	8318	14		893.797	282.068	986.882				12827	3		2001.65	1593.23	1995.68
		13420	50				10.4169	519.59	199.898		7675	17	8020	10		939.517	1030.24	416.611		13565	28	8320	14		893.882	283.285	985.092				12830	3		1999.45	1588.81	1992.95
		13424	50				10.5225	515.945	200.617		8268	17	8023	10		938.777	1030.98	416.998		15478	28	8322	14		893.879	284.485	983.208				12833	3		1997.19	1584.03	1990.2
		14093	50				10.631	512.276	201.32		8856	17	8188	10		937.999	1031.67	417.755		15763	28	8326	14		893.787	285.667	981.231				12892	3		1994.85	1579.6	1987.27
		14096	50				10.7425	508.585	202.006		9366	17	8193	10		937.182	1032.28	418.008		16177	28	9032	14		893.606	286.831	979.163				12898	3		1992.46	1574.46	1984.49
		14102	50				10.8571	504.872	202.674		9369	17	9009	10		936.326	1032.84	418.635		16627	28	9035	14		893.338	287.977	977.003				13057	3		1989.99	1569.68	1981.35
		14666	50				10.9746	501.139	203.325		9372	17	9011	10		935.432	1033.33	419.282		16635	28	9143	14		892.981	289.104	974.752				13059	3		1987.46	1564.38	1978.38
		15087	50				11.0953	497.386	203.959		9375	17	9014	10		934.5	1033.75	419.602		17055	28	9145	14		892.536	290.212	972.411				13061	3		1984.87	1559.44	1975.21
		15761	50				11.2191	493.615	204.575		9494	17	9501	10		933.529	1034.11	420.297		17064	28	10251	14		892.003	291.301	969.98				13063	3		1982.21	1553.99	1972.04
		17165	50				11.3461	489.825	205.173		9754	17	10019	10		932.519	1034.41	421.011		17294	28	10253	14		891.382	292.371	967.46				13065	3		1979.49	1549.08	1969.2
		17254	50				11.4763	486.019	205.753		10110	17	10022	10		931.471	1034.65	421.573		17711	28	10255	14		890.674	293.422	964.853				13067	3		1976.71	1543.13	1966.17
		5250	51				11.6098	482.197	206.315		10114	17	10285	10		930.386	1034.83	422.505		17713	28	10257	14		889.877	294.452	962.158				13070	3		1973.86	1538.44	1963.3
		5427	51				11.7466	478.36	206.858		10296	17	10287	10		929.262	1034.94	423.28		18183	28	10259	14		888.994	295.463	959.376				13206	3		1970.95	1532.18	1960.41
		6310	51				11.8867	474.508	207.383		10302	17	10289	10		928.1	1034.99	424.074		18185	28	10261	14		888.024	296.453	956.509				13208	3		1967.98	1527.53	1957.67
		6313	51				12.0302	470.644	207.889		10416	17	10291	10		926.899	1034.98	425.063		18340	28	10263	14		886.967	297.601	953.556				13210	3		1964.95	1521.5	1954.91
		6948	51				12.1771	466.767	208.377		10696	17	10293	10		925.662	1034.9	426.068		18508	28	10266	14		886.001	298.555	950.52				13212	3		1961.85	1516.2	1952.12
		7043	51				12.3274	462.878	208.845		10709	17	10296	10		924.386	1034.77	426.915		18767	28	11219	14		884.776	299.488	947.4				13214	3		1958.7	1510.4	1949.3
		7334	51				12.4813	458.98	209.294		10835	17	10433	10		923.072	1034.58	427.957		19033	28	11221	14		883.465	300.4	944.198				13216	3		1955.48	1505.68	1946.46
		8129	51				12.6386	455.071	209.724		10843	17	10720	10		921.721	1034.32	429.015		19039	28	11223	14		882.069	301.469	940.914				13219	3		1952.21	1500.28	1943.6
		8444	51				12.7996	451.154	210.135		10946	17	10723	10		920.333	1034.01	430.09		19709	28	11225	14		880.944	302.343	937.55				13388	3		1948.87	1494.9	1940.7
		9120	51				12.9641	447.229	210.526		11939	17	11609	10		918.733	1033.63	431.181		19712	28	11228	14		879.388	303.374	934.107				13390	3		1945.48	1490.77	1937.78
		9243	51				13.1323	443.297	210.898		12399	17	11611	10		917.101	1033.2	432.289		5303	29	11230	14		877.926	304.209	930.94				13392	3		1942.02	1485.42	1934.83
		9542	51				13.3041	439.185	211.249		12403	17	11613	10		915.435	1032.71	433.415		5531	29	13862	14		876.562	305.023	927.349				13394	3		1938.51	1481.14	1931.86
		9547	51				13.4796	435.246	211.581		12407	17	12380	10		913.737	1032.16	434.557		6425	29	13865	14		874.948	305.816	923.859				13396	3		1934.94	1475.66	1928.86
		10682	51				13.6589	431.303	211.893		12534	17	12383	10		911.832	1031.55	435.716		6775	29	13868	14		873.256	306.586	920.654				13399	3		1931.31	1471.77	1925.83
		10688	51				13.842	427.356	212.185		12539	17	12385	10		910.071	1030.88	436.893		6995	29	13871	14		871.665	307.333	917.033				13742	3		1927.63	1466.31	1922.77
		13415	51				14.0288	423.232	212.457		12542	17	12388	10		907.931	1030.16	438.087		6998	29	14138	14		869.646	308.059	913.344				13744	3		1923.89	1461.76	1919.68
		13421	51				14.2196	419.285	212.708		12981	17	12646	10		906.114	1029.38	439.298		7517	29	14140	14		867.726	308.762	910.12				13746	3		1920.1	1456.71	1916.57
		14090	51				14.4141	415.336	212.939		12984	17	13683	10		904.09	1028.54	440.527		7734	29	14142	14		865.553	309.442	906.667				13749	3		1916.25	1452.55	1913.42
		14093	51				14.6126	411.387	213.15		13042	17	13685	10		901.863	1027.65	441.773		9081	29	14144	14		863.48	310.1	902.802				13751	3		1912.34	1448.23	1910.25
		14097	51				14.8151	407.439	213.341		13300	17	13687	10		899.959	1026.7	443.037		9154	29	14146	14		861.155	310.735	899.23				13752	3		1908.38	1443.58	1907.04
		14672	51				15.0214	403.492	213.511		13305	17	13689	10		897.849	1025.7	444.318		9828	29	14148	14		858.932	311.346	895.782				13755	3		1904.37	1439.99	1903.81
		15088	51				15.2318	399.546	213.66		13737	17	13691	10		895.882	1024.83	445.616		9832	29	14150	14		856.459	311.935	891.933				13824	3		1900.3	1435.7	1900.54
		15752	51				15.4462	395.604	213.789		13740	17	13693	10		893.71	1023.72	446.932		10103	29	14152	14		854.088	312.5	888.029				13826	3		1896.18	1431.95	1897.25
		16478	51				15.6647	391.666	213.897		13742	17	13695	10		891.508	1022.57	448.265		10581	29	14155	14		851.469	313.042	884.249				13829	3		1892.01	1427.68	1893.92
		16870	51				15.8872	387.732	213.984		13745	17	14194	10		889.624	1021.36	449.615		11543	29	14405	14		848.955	313.56	880.068				13947	3		1887.79	1424.13	1890.56
		17251	51				16.1139	383.981	214.051		14282	17	14196	10		887.703	1020.09	450.983		11546	29	15042	14		846.194	314.055	876.01				13949	3		1883.51	1420.58	1887.17
		5428	52				16.3447	380.062	214.097		14452	17	14198	10		885.744	1018.78	452.368		11549	29	15045	14		843.361	314.526	871.903				13951	3		1879.19	1416.68	1883.75
		6268	52				16.5796	376.151	214.122		14455	17	14423	10		883.748	1017.42	453.771		13108	29	15047	14		840.458	314.973	868.105				13953	3		1874.81	1412.97	1880.29
		6315	52				16.8187	372.247	214.126		14458	17	14425	10		881.368	1016.01	455.19		13566	29	15049	14		837.483	315.396	863.559				13955	3		1870.39	1409.45	1876.8
		6955	52				17.062	368.351	214.11		14460	17	14427	10		878.96	1014.54	456.626		14022	29	15978	14		834.44	315.973	859.671				14072	3		1865.91	1405.93	1873.28
		7045	52				17.3096	364.465	214.073		14464	17	14429	10		876.524	1013.57	458.079		15017	29	16130	14		831.506	316.352	855.75				14244	3		1861.39	1402.42	1869.72
		8125	52				17.5614	360.588	214.015		15375	17	15131	10		874.406	1012.02	459.549		15473	29	16133	14		828.509	316.708	851.441				14247	3		1856.82	1398.92	1866.13
		8443	52				17.8174	356.722	213.936		15573	17	15133	10		872.252	1010.78	461.036		15765	29	16136	14		825.272	317.04	847.805				14327	3		1852.2	1395.42	1862.51
		9237	52				18.0778	352.867	213.837		15578	17	15135	10		869.714	1009.33	462.539		15774	29	16873	14		822.325	317.347	843.793				14329	3		1847.54	1391.94	1858.85
		9245	52				18.3424	349.023	213.716		15856	17	15137	10		867.148	1007.83	464.058		16178	29	16878	14		819.144	317.63	840.288				14332	3		1842.83	1388.47	1855.16
		9541	52				18.6114	345.193	213.576		16104	17	15139	10		864.902	1006.83	465.593		16625	29	17632	14		816.439	317.889	836.594				14335	3		1838.07	1385.01	1851.43
		9545	52				18.8847	341.375	213.414		16362	17	15141	10		862.098	1005.27	467.145		16634	29	17635	14		812.978	318.123	833.775				14419	3		1833.27	1381.57	1847.66
		10685	52				19.1623	337.571	213.232		16365	17	15143	10		859.792	1004.38	468.712		17058	29	17638	14		810.701	318.334	829.545				14421	3		1828.43	1378.14	1843.86
		13413	52				19.4444	333.782	213.029		16679	17	16171	10		857.276	1002.76	470.294		17711	29	17641	14		807.507	318.519	826.892				14423	3		1823.54	1374.73	1840.02
		13417	52				19.7308	330.007	212.806		16689	17	16173	10		854.902	1001.81	471.892		17713	29	17644	14		805.152	318.681	822.48				14425	3		1818.6	1371.33	1836.14
		14087	52				20.0216	326.248	212.562		17582	17	16176	10		852.145	1000.49	473.506		18184	29	18450	14		802.062	318.818	820.357				14427	3		1813.63	1367.95	1832.23
		14090	52				20.3168	322.506	212.298		18140	17	16180	10		849.014	999.675	475.134		18189	29	18452	14		799.463	318.931	815.959				14430	3		1808.61	1364.59	1828.1
		14093	52				20.6164	318.78	212.192		19108	17	16185	10		846.385	998.138	476.776		18342	29	18454	14		796.482	319.019	813.677				14581	3		1803.55	1361.25	1823.95
		14606	52				20.9205	315.072	211.892		19941	17	17294	10		843.898	996.408	478.433		18509	29	18456	14		793.645	319.082	809.298				14583	3		1798.45	1357.93	1819.76
		15089	52				21.229	311.382	211.572		5733	18	17298	10		841.029	995.193	480.282		18770	29	18458	14		790.78	319.122	807.04				14585	3		1793.31	1354.63	1815.37
		15750	52				21.5419	307.71	211.231		5738	18	17302	10		838.133	993.426	481.972		19033	29	18460	14		787.534	319.137	803.045				14587	3		1788.13	1351.35	1810.94
		17256	52				21.8593	304.058	210.871		5953	18	17304	10		835.557	991.99	483.675		19709	29	18462	14		784.61	319.127	799.939				14589	3		1782.91	1348.1	1806.32
		5432	53				22.1811	300.425	210.492		5956	18	17306	10		832.947	989.83	485.391		19712	29	19573	14		780.951	319.093	795.612				14591	3		1777.65	1344.87	1801.67
		6963	53				22.5073	296.812	210.092		6131	18	17308	10		829.963	987.82	487.121		5532	30	19575	14		777.964	319.035	791.992				14593	3		1772.35	1341.66	1796.81
		8122	53				22.838	293.219	209.673		6450	18	17312	10		827.486	987.026	488.863		5596	30	19577	14		774.247	318.953	787.32				14792	3		1767.02	1338.48	1792.28
		8444	53				23.1732	289.648	209.235		6856	18	17546	10		824.637	984.993	490.617		6791	30	19579	14		771.204	318.846	783.349				14794	3		1761.65	1335.32	1787.19
		9235	53				23.5128	286.099	208.777		6859	18	17550	10		822.296	983.827	492.384		6993	30	19581	14		767.433	318.715	778.676				14797	3		1756.24	1332.19	1782.61
		9239	53				23.8568	282.571	208.3		6862	18	18105	10		819.592	982.486	494.162		6996	30	19583	14		764.341	318.56	774.353				14803	3		1750.8	1329.09	1777.81
		9545	53				24.2053	279.066	207.805		7671	18	18107	10		816.53	982.032	495.951		7408	30	19585	14		760.701	318.38	769.856				14883	3		1745.32	1326.01	1773.34
		10689	53				24.5582	275.584	207.29		7674	18	18109	10		814.155	980.885	497.751		7517	30	19587	14		757.57	318.177	765.361				14887	3		1739.81	1322.96	1768.65
		11535	53				24.9156	272.125	206.756		8039	18	18111	10		812.12	980.807	499.562		7739	30	5048	15		753.716	317.949	760.691				15022	3		1734.27	1319.94	1764.1
		13410	53				25.2773	268.69	206.204		8041	18	18113	10		809.541	979.518	501.383		9086	30	5050	15		750.37	317.876	756.2				15025	3		1728.69	1316.95	1759.68
		13834	53				25.6435	265.279	205.634		8043	18	18115	10		807.299	979.656	503.213		9157	30	5052	15		746.3	317.605	751.714				15027	3		1723.08	1313.99	1755.21
		14083	53				26.014	261.893	205.045		8045	18	18117	10		805.405	978.591	505.053		9831	30	5054	15		742.559	317.666	747.059				15029	3		1717.43	1311.06	1750.7
		14087	53				26.389	258.532	204.438		8047	18	18119	10		803.679	978.779	506.901		9838	30	5056	15		738.977	317.357	742.588				15031	3		1711.76	1308.16	1746.15
		14091	53				26.7683	255.196	203.813		8050	18	19442	10		801.773	977.936	508.758		10586	30	5058	15		734.851	317.025	737.949				15033	3		1706.06	1305.29	1741.55
		14598	53				27.152	251.885	203.17		8266	18	19444	10		799.149	977.816	510.623		11091	30	5061	15		730.879	317.381	733.32				15035	3		1700.32	1302.45	1736.91
		15094	53				27.54	248.601	202.51		8373	18	19446	10		796.68	976.659	512.496		11543	30	6372	15		726.712	317.02	728.7				15037	3		1694.56	1299.64	1732.22
		15747	53				27.9323	245.342	201.832		8724	18	19448	10		794.547	975.691	514.376		11546	30	6374	15		722.701	316.815	724.092				15040	3		1688.76	1296.87	1727.48
		15754	53				28.3289	242.111	201.138		8853	18	19450	10		791.873	974.915	516.262		11549	30	6376	15		718.499	317.481	719.497				15156	3		1682.94	1294.12	1722.7
		17259	53				28.7298	238.906	200.426		8856	18	19452	10		789.354	973.623	518.154		11837	30	6378	15		714.278	317.262	714.917				15158	3		1677.09	1291.41	1717.87
		5433	54				29.1349	235.729	199.697		9369	18	19455	10		786.64	972.87	520.052		12570	30	6380	15		710.042	317.204	710.353				15161	3		1671.22	1288.74	1713
		7055	54				29.5443	232.579	198.952		9372	18	19940	10		784.084	971.247	521.955		13103	30	6382	15		705.79	318.023	705.806				15163	3		1665.31	1286.09	1708.08
		8119	54				29.9578	229.456	198.19		9375	18	19944	10		781.157	969.978	523.863		14850	30	6384	15		701.525	318.319	701.279				15165	3		1659.38	1283.48	1703.12
		8125	54				30.3755	226.362	197.412		10109	18	5503	11		778.206	968.717	525.774		15015	30	6386	15		697.247	318.435	696.772				15168	3		1653.43	1280.9	1698.11
		9233	54				30.7974	223.296	196.619		10113	18	5505	11		775.231	967.111	527.69		15019	30	8030	15		692.959	318.901	692.288				15402	3		1647.45	1278.35	1692.88
		9238	54				31.2233	220.258	195.809		10295	18	5509	11		772.411	965.685	529.608		15470	30	8033	15		688.661	319.548	687.827				15404	3		1641.45	1275.84	1687.61
		10692	54				31.6534	217.249	194.984		10298	18	5774	11		769.572	964.443	531.529		15769	30	8035	15		684.355	319.67	683.391				15406	3		1635.42	1273.36	1682.47
		13406	54				32.0874	214.269	194.144		10695	18	5777	11		766.539	962.859	533.452		16624	30	8037	15		680.042	319.61	678.982				15408	3		1629.37	1270.92	1676.93
		14077	54				32.5255	211.317	193.288		10832	18	5779	11		763.661	961.102	535.377		16629	30	8321	15		675.723	319.542	674.6				15410	3		1623.3	1268.51	1671.53
		14082	54				32.9675	208.395	192.418		10837	18	5781	11		760.767	959.702	537.302		17061	30	8323	15		671.401	319.467	670.248				15412	3		1617.21	1266.13	1665.57
		14595	54				33.4134	205.502	191.533		10842	18	5784	11		757.68	958.135	539.228		17072	30	8325	15		667.076	319.917	665.926				15415	3		1611.1	1263.78	1660.11
		14598	54				33.8632	202.639	190.634		10948	18	6720	11		754.75	956.398	541.154		17710	30	8327	15		662.749	320.019	661.636				15688	3		1604.96	1261.47	1653.9
		15104	54				34.3168	199.806	189.721		11941	18	6796	11		751.627	955.199	543.079		17714	30	8329	15		658.422	319.941	657.38				15691	3		1598.81	1259.19	1648.19
		15555	54				34.7743	197.002	188.793		12167	18	6799	11		748.485	953.486	545.002		18188	30	8331	15		654.097	320.036	653.158				15694	3		1592.63	1256.95	1641.58
		15744	54				35.2354	194.228	187.853		12397	18	6801	11		745.503	951.778	546.924		18340	30	8333	15		649.774	319.774	648.799				15775	3		1586.44	1254.73	1635.46
		16182	54				35.7002	191.484	186.899		12402	18	6803	11		742.329	950.077	548.843		18343	30	8336	15		645.455	319.681	644.655				15777	3		1580.23	1252.55	1628.8
		17260	54				36.1687	188.77	185.931		12404	18	6806	11		739.138	948.385	550.759		18509	30	9032	15		641.141	319.584	640.549				15780	3		1574	1250.41	1622.29
		5439	55				36.6408	186.087	184.951		12406	18	7618	11		735.93	946.7	552.671		18513	30	9034	15		636.834	319.484	636.483				15782	3		1567.75	1248.29	1615.24
		7057	55				37.1164	183.433	183.959		12540	18	7620	11		732.884	945.026	554.579		18517	30	9036	15		632.534	319.203	632.458				15785	3		1561.49	1246.21	1608.88
		8115	55				37.5954	180.81	182.954		13297	18	7622	11		729.648	943.361	556.482		18772	30	9039	15		628.244	318.736	628.476				15788	3		1555.21	1244.15	1601.44
		9232	55				38.0779	178.218	181.937		13301	18	7624	11		726.397	941.707	558.736		19035	30	9142	15		623.963	318.436	624.536				15790	3		1548.92	1241.96	1594.35
		9235	55				38.5637	175.655	180.908		13739	18	7627	11		723.309	940.065	560.636		19042	30	9144	15		619.694	318.13	620.642				15793	3		1542.43	1239.8	1586.91
		9239	55				39.0529	173.123	179.868		13742	18	7787	11		720.033	938.436	562.886		19710	30	10245	15		615.438	317.64	616.793				15894	3		1536.11	1237.67	1579.98
		9814	55				39.5452	170.622	178.816		13744	18	7789	11		716.921	936.819	565.138		5589	31	10247	15		611.196	317.318	612.991				15896	3		1529.61	1235.41	1572.68
		12453	55				39.8673	168.151	177.754		13746	18	7791	11		713.623	935.217	567.569		6992	31	10249	15		606.796	316.813	609.236				15899	3		1523.28	1233.01	1565.38
		13404	55				40.3703	165.711	176.681		14276	18	7793	11		710.312	933.629	569.827		6995	31	10251	15		602.589	316.299	605.531				15901	3		1516.77	1230.83	1558.59
		14076	55				40.8761	163.3	175.597		14456	18	7796	11		706.99	932.056	572.62		6997	31	10253	15		598.401	315.776	601.877				15905	3		1510.09	1228.5	1551.42
		14080	55				41.3849	160.921	174.503		14458	18	8011	11		703.655	930.5	575.071		7406	31	10255	15		594.231	315.244	598.273				16081	3		1503.94	1226.22	1544.08
		14592	55				41.8964	158.572	173.4		14460	18	8013	11		700.31	928.96	578.238		7410	31	10258	15		590.08	314.704	594.722				16149	3		1497.1	1223.81	1536.37
		14596	55				42.4107	156.253	172.287		14462	18	8016	11		697.132	927.437	580.716		7743	31	10799	15		585.951	314.157	591.223				16152	3		1490.8	1221.61	1529.01
		15109	55				42.9276	153.964	171.164		14467	18	8018	11		693.771	925.932	584.266		9090	31	10801	15		581.844	313.601	587.78				16154	3		1483.98	1219.27	1521.63
		15741	55				43.4471	151.706	170.033		15105	18	8020	11		690.4	924.446	587.135		9094	31	10806	15		577.76	313.039	584.391				16158	3		1477.72	1217.15	1513.73
		16180	55				43.9691	149.478	168.893		15110	18	8022	11		687.02	922.98	590.552		9835	31	11224	15		573.7	312.47	581.058				16256	3		1470.95	1214.72	1505.82
		17262	55				44.4935	147.28	167.744		15380	18	8024	11		683.633	921.186	593.461		11086	31	11226	15		569.666	311.894	577.783				16258	3		1465.08	1212.5	1498.27
		5456	56				45.0202	145.113	166.588		15579	18	8027	11		680.237	919.769	596.74		11546	31	11228	15		565.658	311.313	574.565				16260	3		1458.02	1210.67	1490.87
		6169	56				45.5492	142.975	165.423		15774	18	8187	11		676.834	918.372	599.863		11836	31	11230	15		561.678	310.726	571.406				16262	3		1451.88	1208.35	1483.12
		6966	56				46.0804	140.867	164.251		15946	18	8193	11		673.425	916.996	602.649		11838	31	11232	15		557.726	310.133	568.307				16264	3		1445.26	1206.42	1475.88
		8113	56				46.6137	138.788	163.072		17800	18	9010	11		670.01	915.643	605.444		11841	31	11235	15		553.804	309.536	565.269				16266	3		1439.05	1203.99	1468.8
		9230	56				47.149	136.74	161.885		17807	18	9013	11		666.589	914.313	608.248		12567	31	11238	15		549.912	308.934	562.291				16269	3		1433.06	1202.65	1461.87
		9235	56				47.6861	134.721	160.692		17811	18	9015	11		663.163	913.005	610.35		13100	31	13859	15		546.052	308.328	559.375				16272	3		1426.78	1200.11	1454.73
		9239	56				48.2251	132.731	159.493		17927	18	9017	11		659.732	911.721	612.798		13654	31	13861	15		542.224	307.718	556.523				16408	3		1420.91	1198.65	1448.27
		9815	56				48.7659	130.771	158.287		18138	18	9020	11		656.298	910.461	615.068		15015	31	13863	15		538.43	307.105	553.733				16619	3		1414.58	1196	1441.24
		11636	56				49.3082	128.839	157.075		18264	18	9022	11		652.86	909.226	617.509		15018	31	13865	15		534.671	306.489	551.008				16621	3		1409.04	1194.44	1435.23
		12199	56				49.8521	126.937	155.858		18427	18	9348	11		649.42	908.016	619.594		15466	31	13868	15		530.946	305.87	548.347				16623	3		1402.69	1192.03	1428.3
		12442	56				50.3975	125.063	154.636		19478	18	9350	11		645.977	906.832	621.668		15773	31	14135	15		527.258	305.249	545.752				16625	3		1398.17	1190.35	1422.21
		13185	56				50.9441	123.219	153.408		19481	18	9352	11		642.532	905.673	623.908		16177	31	14137	15		523.606	304.625	543.223				16627	3		1391.99	1188.35	1415.55
		13407	56				51.4921	121.402	152.176		5729	19	9494	11		639.087	904.542	625.964		16625	31	14139	15		519.993	304.001	540.76				16629	3		1387.66	1186.9	1408.84
		14073	56				52.0411	119.614	150.94		5731	19	9496	11		635.641	903.437	628.007		16636	31	14141	15		516.418	303.375	538.364				16631	3		1381.32	1184.59	1402.28
		14075	56				52.5912	117.854	149.699		5734	19	9499	11		632.194	902.359	630.038		17066	31	14143	15		512.883	302.748	536.036				16635	3		1377.54	1183.19	1396.02
		14078	56				53.1423	116.122	148.455		6127	19	10012	11		628.748	901.309	632.056		17331	31	14145	15		509.566	302.121	533.776				16855	3		1372.1	1181.1	1389.71
		14591	56				53.6942	114.418	147.206		6132	19	10014	11		625.304	900.287	634.238		18191	31	14148	15		506.116	301.495	531.585				16857	3		1368.34	1179.91	1383
		14595	56				54.2468	112.741	145.955		6453	19	10016	11		621.86	899.294	636.233		18196	31	14150	15		502.709	300.868	529.462				16859	3		1363.09	1178.04	1376.78
		14603	56				54.8	111.091	144.7		6854	19	10019	11		618.419	898.329	638.214		18342	31	14152	15		499.344	300.242	527.409				16860	3		1360.39	1176.88	1370.51
		15111	56				55.3537	109.469	143.443		6856	19	10023	11		614.981	897.394	640.18		18348	31	14345	15		496.022	299.617	525.426				16863	3		1355.87	1175.73	1364.18
		15120	56				55.9078	107.873	142.183		6858	19	10288	11		611.546	896.488	642.131		18514	31	15050	15		492.745	298.994	523.513				16864	3		1353.37	1174.42	1357.81
		15739	56				56.4623	106.305	140.921		6860	19	10290	11		608.115	895.611	644.067		18776	31	15972	15		489.512	298.373	521.67				16866	3		1349.21	1173.65	1351.38
		16177	56				57.0168	104.762	139.658		6863	19	10292	11		604.688	894.765	645.986		19038	31	15974	15		486.324	297.754	519.898				17199	3		1347.08	1172.71	1344.91
		17266	56				57.5715	103.246	138.392		7269	19	10294	11		601.266	893.949	647.889		19617	31	15976	15		483.182	297.137	518.197				17202	3		1343.11	1172.48	1338.4
		17880	56				58.1261	101.756	137.125		7672	19	10428	11		597.849	893.164	649.776		5586	32	15978	15		480.087	296.524	516.567				17204	3		1341.52	1171.75	1331.83
		5461	57				58.6805	100.292	135.857		7677	19	10431	11		594.439	892.409	651.645		5595	32	16126	15		477.038	295.914	515.009				17206	3		1338.25	1171.54	1325.23
		6978	57				59.2346	98.853	134.588		7751	19	10712	11		591.035	891.685	653.496		6796	32	16129	15		474.037	295.307	513.522				17209	3		1335.42	1171	1318.58
		8110	57				59.7883	97.4395	133.318		7898	19	10715	11		587.638	890.993	655.33		6993	32	16131	15		471.085	294.705	512.107				17214	3		1332.13	1171.35	1311.88
		9232	57				60.3415	96.051	132.048		8043	19	10718	11		584.248	890.331	657.145		6995	32	16133	15		468.181	294.107	510.764				17406	3		1329.95	1170.49	1305.15
		9819	57				60.8941	94.6873	130.778		8045	19	10949	11		580.867	889.702	658.941		6997	32	16135	15		465.326	293.514	509.493				17411	3		1326.08	1170.86	1298.37
		11749	57				61.4458	93.3481	129.509		8048	19	10952	11		577.494	889.104	660.719		7409	32	16140	15		462.52	292.925	508.294				17415	3		1323.84	1170.38	1291.56
		12193	57				61.9967	92.0332	128.239		8270	19	10957	11		574.131	888.538	662.476		7748	32	17639	15		459.764	292.343	507.168				17419	3		1320.6	1170.44	1284.7
		12434	57				62.5466	90.7423	126.97		8369	19	11612	11		570.777	888.004	664.041		9092	32	17642	15		457.059	291.766	506.113				17702	3		1317.41	1169.82	1277.81
		13187	57				63.0954	89.4751	125.702		8723	19	11614	11		567.434	887.502	665.589		9099	32	18450	15		454.404	291.196	505.13				17704	3		1314.08	1169.74	1270.88
		13404	57				63.6428	88.2314	124.436		8727	19	11617	11		564.101	887.033	667.121		9838	32	18452	15		451.801	290.632	504.22				17706	3		1310.97	1169.33	1263.91
		14071	57				64.1889	87.0108	123.17		8857	19	12386	11		560.779	886.595	668.81		9844	32	18454	15		449.249	290.074	503.381				17708	3		1307.37	1168.93	1256.91
		14074	57				64.7335	85.8133	121.906		9035	19	12645	11		557.469	886.19	670.304		11081	32	18456	15		446.749	289.525	502.615				17710	3		1303.98	1168	1249.88
		14077	57				65.2765	84.6383	120.644		9038	19	12647	11		554.172	885.818	671.78		11084	32	18458	15		444.3	288.982	501.92				17712	3		1300.45	1167.09	1242.81
		14590	57				65.8177	83.4858	119.385		9040	19	12649	11		550.887	885.477	673.065		11838	32	18460	15		441.904	288.447	501.297				17714	3		1296.95	1166.18	1235.71
		14593	57				66.357	82.3553	118.127		9042	19	12651	11		547.616	885.17	674.509		11840	32	19571	15		439.561	287.921	500.745				17716	3		1293.32	1165.8	1228.58
		14596	57				66.8943	81.2467	116.872		9044	19	12653	11		544.358	884.894	676.108		12055	32	19573	15		437.27	287.403	500.264				17895	3		1289.89	1165.08	1221.42
		15114	57				67.4294	80.1596	115.62		9046	19	13682	11		541.114	884.651	677.337		12562	32	19575	15		435.033	286.894	499.855				17898	3		1286.5	1164.89	1214.23
		15742	57				67.9623	78.9204	114.371		9373	19	13684	11		537.886	884.441	678.724		13095	32	19577	15		432.848	286.394	499.516				17901	3		1283.14	1164.71	1207.01
		16173	57				68.4928	77.8798	113.125		9376	19	13687	11		534.672	884.263	680.264		13101	32	19579	15		430.717	285.903	499.248				17903	3		1279.83	1164.54	1200.12
		16667	57				69.0207	76.8599	111.882		9755	19	13689	11		531.474	884.117	681.606		14874	32	19581	15		428.639	285.422	499.049				17905	3		1276.55	1164.38	1193.04
		17267	57				69.546	75.5134	110.643		10107	19	13691	11		528.292	884.003	682.755		15014	32	19583	15		426.614	284.951	498.921				17908	3		1273.31	1164.4	1185.75
		5459	58				70.0685	74.1957	109.408		10110	19	14199	11		525.127	883.922	684.233		15017	32	19588	15		424.643	284.491	498.862				18093	3		1270.11	1164.6	1178.98
		6974	58				70.5881	73.0795	108.177		10112	19	14425	11		521.979	883.872	685.34		15462	32	5048	16		422.726	284.041	498.872				18096	3		1266.95	1164.65	1171.84
		8104	58				71.1047	72.1601	106.95		10115	19	14427	11		518.848	883.854	686.429		15778	32	5049	16		420.863	283.601	498.95				18099	3		1263.83	1164.88	1165.22
		9235	58				71.618	71.2594	105.727		10297	19	14429	11		515.736	883.869	687.847		16628	32	5051	16		419.053	283.173	499.097				18103	3		1260.75	1165.3	1157.88
		9820	58				72.1281	69.6836	104.51		10300	19	15127	11		512.641	883.914	688.719		17069	32	5053	16		417.123	282.756	499.311				18105	3		1257.72	1165.56	1151.42
		11740	58				72.4614	68.8368	103.297		10696	19	15129	11		509.566	883.991	689.75		18196	32	5055	16		415.425	282.351	499.593				18109	3		1254.73	1165.65	1144.42
		12189	58				72.9687	67.8341	102.088		10829	19	15131	11		506.509	884.1	690.763		18199	32	5057	16		413.781	281.958	499.941				18523	3		1251.78	1166.27	1137.95
		12434	58				73.4724	67.0264	100.885		10833	19	15133	11		503.473	884.239	691.583		18346	32	5060	16		412.189	281.577	500.355				18526	3		1248.89	1166.03	1130.78
		13187	58				73.9721	65.8887	99.6879		10950	19	15135	11		500.456	884.409	692.389		18517	32	6378	16		410.651	281.208	500.835				18528	3		1246.03	1166.5	1124.13
		13403	58				74.4677	64.9497	98.4958		10956	19	15137	11		497.46	884.61	693.006		18786	32	6380	16		409.167	280.852	501.38				18530	3		1243.23	1166.1	1117.31
		14068	58				74.9592	64.0311	97.3095		11943	19	15139	11		494.484	884.841	693.611		19041	32	6382	16		407.735	280.509	501.989				18532	3		1240.47	1166.57	1110.67
		14070	58				75.4465	63.1326	96.1289		12396	19	15142	11		491.53	885.103	694.724		5583	33	6384	16		406.183	280.178	502.662				18696	3		1237.77	1166.7	1103.67
		14073	58				75.9293	62.2538	94.9544		12400	19	15555	11		488.597	885.394	695.639		5587	33	6386	16		404.861	279.861	503.398				18698	3		1235.11	1166.47	1097.57
		14076	58				76.4076	61.3944	93.786		12402	19	15558	11		485.686	885.714	696.359		6757	33	6977	16		403.592	279.558	504.196				18700	3		1232.5	1166.6	1091.32
		14316	58				76.8812	60.2073	92.624		12404	19	15561	11		482.625	886.064	696.889		6996	33	6983	16		402.375	279.094	504.882				18702	3		1229.95	1166.36	1084.91
		14590	58				77.35	59.2208	91.295		12406	19	16175	11		479.763	886.443	697.752		7406	33	6988	16		401.21	278.822	505.807				18704	3		1227.44	1166.29	1078.35
		14593	58				77.8139	58.2568	90.1504		12409	19	17292	11		476.751	886.85	698.766		7751	33	6991	16		400.097	278.565	506.792				18706	3		1224.99	1165.85	1072.72
		14598	58				78.2728	57.1413	89.0124		12709	19	17295	11		473.767	887.286	699.58		9094	33	8034	16		399.035	278.321	507.837				18708	3		1222.6	1165.22	1066.25
		14932	58				78.7266	55.705	87.8812		13295	19	17300	11		470.463	887.749	700.371		9097	33	8037	16		398.024	278.092	508.766				18711	3		1220.25	1164.74	1060.71
		15118	58				79.1751	54.4761	86.757		13298	19	17303	11		467.543	888.24	701.313		9101	33	8325	16		397.064	277.703	509.93				18907	3		1217.96	1164.25	1054
		15743	58				79.6181	52.9293	85.6399		13741	19	17306	11		464.304	888.759	702.401		9847	33	8327	16		396.155	277.507	511.152				18909	3		1215.73	1163.55	1048.93
		16170	58				80.0557	50.8994	84.5299		13744	19	17310	11		461.102	889.303	703.458		11079	33	8329	16		395.296	277.326	512.429				18911	3		1213.55	1162.84	1042.71
		16543	58				80.4877	49.092	83.4273		13746	19	18106	11		457.937	889.875	704.309		11082	33	8331	16		394.486	277.159	513.761				18913	3		1211.43	1162.1	1037.81
		17272	58				80.9139	47.1551	82.3321		13748	19	18113	11		455.155	890.472	705.306		11838	33	8333	16		393.726	277.008	515.147				18915	3		1209.37	1161.34	1031.75
		17870	58				81.3342	44.3984	81.2445		14465	19	18115	11		451.535	891.094	706.098		11841	33	8335	16		393.014	276.871	516.586				18917	3		1207.36	1160.55	1026.13
		5178	59				81.7486	42.9233	80.1646		14467	19	18117	11		448.312	891.742	707.036		12056	33	8338	16		392.351	276.75	518.077				18919	3		1205.42	1159.74	1020.61
		5484	59				82.1568	40.0972	79.0924		14470	19	18119	11		445.303	892.414	707.942		12565	33	9034	16		391.736	276.644	519.62				18921	3		1203.53	1158.9	1015
		6981	59				82.5589	39.0749	78.0282		15108	19	18121	11		442.331	893.11	708.816		13092	33	9036	16		391.169	276.553	521.213				18923	3		1201.7	1158.04	1009.68
		8099	59				82.9547	36.6907	76.9719		15344	19	19445	11		439.395	893.829	709.485		14870	33	9038	16		390.648	276.478	522.855				19191	3		1199.93	1157.15	1004.09
		9825	59				83.344	35.9262	75.9237		15767	19	19447	11		437.017	894.572	710.127		15015	33	9041	16		390.174	276.418	524.545				19193	3		1198.23	1156.24	998.585
		11736	59				83.7268	33.7935	74.8837		15771	19	19449	11		434.489	895.337	710.915		15018	33	9141	16		389.746	276.374	526.282				19197	3		1196.58	1155.3	992.463
		12185	59				84.103	33.1012	73.8519		15941	19	19451	11		431.642	896.125	711.67		15458	33	9143	16		389.364	276.345	528.066				19323	3		1194.99	1154.33	986.769
		12188	59				84.4724	31.039	72.8285		16695	19	19453	11		429.353	896.933	712.395		15782	33	9145	16		389.026	276.333	529.895				19325	3		1193.47	1153.34	981.315
		12192	59				84.835	30.5889	71.8136		17270	19	19455	11		426.914	897.763	713.087		16632	33	10244	16		388.733	276.336	531.767				19327	3		1192.01	1152.33	975.749
		12433	59				85.1906	30.1503	70.8071		17568	19	19458	11		424.157	898.613	713.749		17075	33	10248	16		388.483	276.355	533.683				19329	3		1190.61	1151.28	969.894
		13190	59				85.5392	29.8963	69.8092		17798	19	19935	11		421.611	899.483	714.378		18198	33	10252	16		388.277	276.389	535.64				19331	3		1189.11	1150.21	964.618
		13400	59				85.8807	29.8222	68.82		17802	19	19937	11		418.75	900.372	714.977		18202	33	10259	16		388.113	276.44	537.638				19333	3		1187.84	1149.12	958.692
		14065	59				86.2149	29.7502	67.8395		17924	19	19939	11		416.279	901.28	715.371		18352	33	10792	16		387.991	276.506	539.676				19507	3		1186.64	1148	953.335
		14068	59				86.5418	29.8534	66.8678		17926	19	19941	11		413.493	902.205	715.738		18524	33	10795	16		387.91	276.589	541.752				19509	3		1185.16	1146.85	947.494
		14071	59				86.8612	29.9541	65.9049		17929	19	19943	11		410.575	903.148	715.905		19046	33	10797	16		387.87	276.687	543.865				19511	3		1184.09	1145.67	942.403
		14318	59				87.1731	30.0522	64.951		18139	19	19946	11		407.182	904.108	716.397		5432	34	10799	16		387.87	276.801	546.014				19513	3		1182.57	1144.47	936.826
		14592	59				87.4774	30.1477	64.0059		18259	19	5506	12		404.021	905.084	716.51		5581	34	10802	16		387.909	276.931	548.198				19515	3		1181.65	1143.07	931.287
		14923	59				87.774	30.2406	63.0699		18424	19	5771	12		400.566	906.075	716.602		6757	34	11229	16		387.986	277.077	550.415				19517	3		1180.11	1141.82	925.962
		15122	59				88.0629	30.3308	62.1429		18428	19	5773	12		397.693	907.081	716.844		6761	34	11231	16		388.101	277.239	552.665				19521	3		1179.16	1140.37	920.504
		15736	59				88.3438	30.4183	61.225		18768	19	5775	12		394.001	908.102	716.713		6999	34	11233	16		388.254	277.416	554.947				19631	3		1177.76	1138.72	915.085
		16165	59				88.6168	30.5032	60.3162		19475	19	5777	12		391.244	909.136	716.911		7407	34	11235	16		388.442	277.609	557.258				19633	3		1176.97	1137.23	909.709
		16543	59				88.8818	30.5853	59.4166		19479	19	5779	12		387.667	910.182	716.909		7758	34	11237	16		388.666	277.817	559.597				19639	3		1175.56	1135.72	904.375
		17276	59				89.1387	30.6646	58.5261		19483	19	5781	12		385.198	911.241	717.232		9097	34	11239	16		388.925	278.041	561.965				19742	3		1174.92	1133.84	899.085
		17287	59				89.3874	30.7412	57.6449		5726	20	5784	12		381.903	912.311	717.35		9100	34	11242	16		389.219	278.281	564.358				19744	3		1173.31	1132.46	893.84
		5175	60				89.6278	30.815	56.7729		5729	20	5968	12		379.711	913.391	717.442		9104	34	13854	16		389.545	278.535	566.776				19746	3		1173.02	1130.2	888.641
		5481	60				89.86	30.886	55.9102		6126	20	6792	12		377.207	913.962	717.681		9860	34	13857	16		389.904	278.805	569.218				19750	3		1171.4	1128.62	883.49
		6983	60				90.0837	30.9541	55.0567		6129	20	6794	12		374.921	915.075	717.889		11079	34	13859	16		390.294	279.09	571.682				19752	3		1171.1	1126.15	878.388
		8097	60				90.299	31.0194	54.2126		6456	20	6797	12		372.847	915.849	717.894		11083	34	13861	16		390.715	279.39	574.168				19754	3		1169.65	1124.55	873.335
		8381	60				90.5057	31.0818	53.3777		6852	20	6799	12		371.501	916.639	718.046		11298	34	13863	16		391.167	279.705	576.672				19756	3		1168.99	1121.71	868.334
		9829	60				90.7039	31.1413	52.5522		6854	20	6802	12		370	917.098	718.169		11837	34	14134	16		391.647	280.035	579.196				19758	3		1167.72	1120.1	863.384
		11066	60				90.8935	31.198	51.7359		6856	20	7621	12		368.173	918.1	718.262		11840	34	14136	16		392.156	280.379	581.563				19761	3		1167.59	1116.9	858.665
		11733	60				91.0743	31.2517	50.929		6858	20	7623	12		366.896	918.07	718.325		11844	34	14138	16		392.693	280.737	583.777				19907	3		1166.67	1115.46	854.183
		11739	60				91.2464	31.3024	50.1314		6860	20	7625	12		365.636	918.941	718.359		12052	34	14140	16		393.256	281.11	586.013				19910	3		1166.53	1112.1	849.587
		11985	60				91.4097	31.3502	49.1697		7674	20	7628	12		364.393	918.782	718.364		12484	34	14142	16		393.845	281.496	588.271				19911	3		1165.6	1110.51	845.408
		12181	60				91.5642	31.3951	48.3951		7747	20	7785	12		362.995	919.353	718.341		13086	34	14144	16		394.459	281.897	589.856				19913	3		1165.64	1107.18	841.3
		12185	60				91.7098	31.437	47.6297		7751	20	7787	12		361.791	919.074	718.288		14866	34	14146	16		395.097	282.311	591.996				19916	3		1165.05	1105.8	837.087
		12188	60				91.8464	31.4759	46.8734		7895	20	7789	12		360.782	919.526	718.208		15015	34	14148	16		395.758	282.738	593.637				19918	3		1165.08	1102.16	833.476
		12436	60				91.974	31.5117	46.1264		7899	20	7791	12		359.617	919.303	718.099		15020	34	14151	16		396.442	283.179	595.657				19920	3		1164.5	1100.65	829.239
		13193	60				92.0927	31.5446	45.3885		8047	20	7794	12		358.825	919.288	717.963		15454	34	14341	16		397.147	283.633	597.006				19923	3		1165.4	1097.6	825.958
		13406	60				92.2023	31.5745	44.6598		8049	20	8017	12		357.881	919.302	717.798		16606	34	14345	16		397.872	284.1	599.085				5067	4		1164.81	1096.34	821.878
		14061	60				92.3028	31.6013	43.9402		8053	20	8020	12		357.316	919.863	717.607		17079	34	15968	16		398.618	284.579	600.315				5069	4		1165.7	1093.71	818.941
		14064	60				92.3942	31.6251	43.2297		8194	20	8022	12		356.603	919.744	717.388		17532	34	15970	16		399.382	285.071	602.624				5071	4		1165.62	1093.22	815.039
		14315	60				92.4764	31.6459	42.3549		8368	20	8024	12		356.273	919.654	717.321		18202	34	15972	16		400.164	285.574	603.555				5073	4		1166.5	1090.84	811.756
		14608	60				92.5495	31.6636	41.6669		8372	20	8025	12		355.802	919.419	717.408		18205	34	15974	16		400.962	286.09	605.916				5075	4		1166.92	1090.44	808.041
		14919	60				92.6134	31.6783	40.9878		8723	20	8028	12		355.544	920.253	717.301		18357	34	15976	16		401.777	286.616	606.377				5077	4		1167.95	1088.16	804.596
		15128	60				92.6681	31.69	40.3176		8728	20	8031	12		355.327	920.571	717.529		18529	34	15978	16		402.607	287.155	608.449				5079	4		1169.04	1089.1	801.254
		16549	60				92.7136	31.6985	39.6563		8857	20	8196	12		355.326	921.423	717.922		19055	34	16123	16		403.452	287.704	609.319				5081	4		1170.2	1087.11	797.491
		17279	60				92.7498	31.704	39.0039		9038	20	8417	12		355.188	922.103	717.952		5579	35	16125	16		404.309	288.264	611.789				5086	4		1171.44	1087.63	794.535
		18801	60				92.7768	31.7065	38.3602		9040	20	8420	12		355.799	923.132	718.5		5583	35	16127	16		405.179	288.834	612.696				5294	4		1173.27	1087.14	790.458
		5171	61				92.7946	31.7059	37.7253		9042	20	8423	12		355.755	923.809	718.692		6457	35	16129	16		406.061	289.414	615.026				5296	4		1174.46	1087.24	787.194
		6984	61				92.8031	31.7023	37.0991		9044	20	8425	12		356.817	925.008	719.407		6757	35	16132	16		406.953	290.004	615.794				5298	4		1176.41	1087.04	783.34
		8096	61				92.8023	31.6955	36.4816		9046	20	8427	12		356.7	925.674	719.594		6760	35	17642	16		407.855	290.604	618.505				5300	4		1178.25	1086.88	779.597
		9838	61				92.7923	31.6858	35.8727		9049	20	8429	12		357.685	927.033	719.416		7015	35	17645	16		408.765	291.213	619.122				5302	4		1179.8	1087.11	775.789
		11064	61				92.773	31.673	35.2724		9376	20	8432	12		357.666	927.68	719.934		7767	35	18452	16		409.51	291.83	620.989				5305	4		1181.93	1088.26	772.619
		11730	61				92.7444	31.6571	34.6806		9749	20	9012	12		358.928	929.191	720.097		9100	35	18454	16		410.44	292.456	622.166				5308	4		1183.95	1088.73	768.678
		11736	61				92.7066	31.6382	34.0973		9753	20	9014	12		359.013	930.331	719.898		9104	35	18456	16		411.029	293.09	624.231				5451	4		1186.02	1088.7	765.376
		12181	61				92.6596	31.6163	33.5225		9758	20	9016	12		359.847	931.28	719.863		9865	35	18458	16		411.978	293.732	625.771				5454	4		1188.15	1089.58	761.481
		12187	61				92.6033	31.5913	32.956		10107	20	9018	12		360.204	932.914	719.817		11081	35	18460	16		412.411	294.381	627.665				5516	4		1190.32	1089.95	759.096
		12436	61				92.5379	31.5633	32.3978		10110	20	9020	12		360.781	934.346	719.406		11839	35	19571	16		413.033	295.038	628.862				5518	4		1192.56	1090.15	755.24
		13195	61				92.4633	31.5324	31.8479		10113	20	9022	12		361.05	936.107	718.977		11842	35	19573	16		413.146	295.701	631.112				5520	4		1194.84	1090.55	752.37
		13404	61				92.3795	31.4984	31.3062		10301	20	9025	12		361.357	937.67	718.531		12048	35	19576	16		413.628	296.37	632.479				5524	4		1197.18	1090.26	749.261
		14058	61				92.2865	31.4614	30.7726		10952	20	9348	12		361.171	939.39	718.067		12491	35	19579	16		413.082	297.045	634.718				5628	4		1199.56	1089.97	746.787
		14062	61				92.1845	31.4214	30.2471		10956	20	9350	12		361.544	940.917	717.764		12651	35	19582	16		413.786	297.726	636.245				5630	4		1201.83	1089.86	744.061
		14315	61				92.0734	31.3785	29.7297		10960	20	9352	12		361.423	943.306	717.27		13085	35	5048	17		412.762	298.412	638.809				5632	4		1204.32	1089.41	741.439
		14916	61				91.9532	31.3326	29.2202		12395	20	10012	12		361.683	944.981	716.761		14860	35	5050	17		412.826	299.103	640.649				5634	4		1206.69	1089.13	739.271
		14922	61				91.8241	31.2838	28.7186		12400	20	10014	12		361.979	947.345	716.235		15018	35	5052	17		411.869	299.798	643.346				5636	4		1209.29	1088.69	737.03
		15141	61				91.6859	31.232	28.2248		12403	20	10016	12		362.131	949.172	715.872		15450	35	5054	17		411.65	300.497	646.014				5638	4		1211.94	1088.25	734.889
		16155	61				91.5389	31.1774	27.7387		12406	20	10018	12		362.136	952.225	715.319		16602	35	5056	17		410.762	301.2	648.994				5640	4		1214.46	1087.82	733.194
		16550	61				91.3829	31.1198	27.2604		12408	20	10020	12		362.167	954.403	714.752		18204	35	5058	17		410.609	301.906	652.282				5643	4		1217.21	1087.4	731.939
		17283	61				91.2181	31.0594	26.7896		12645	20	10423	12		362.58	957.461	714.17		18532	35	5908	17		409.783	302.615	654.827				6022	4		1220	1086.98	730.247
		5169	62				91.0446	30.9961	26.3264		13295	20	10425	12		362.671	959.999	713.573		19059	35	6383	17		409.516	303.325	658.034				6025	4		1222.49	1086.4	729.177
		5355	62				90.8622	30.93	25.8707		13298	20	10427	12		362.789	962.715	712.962		5578	36	6386	17		408.577	304.038	660.847				6027	4		1225.21	1085.84	728.196
		6986	62				90.6712	30.861	25.4224		13744	20	10430	12		362.932	965.97	712.337		5582	36	6983	17		408.197	304.753	663.792				6029	4		1228.15	1085.29	727.483
		8093	62				90.4716	30.7892	24.9814		13746	20	10708	12		363.1	968.355	711.698		6458	36	6985	17		406.8	305.468	666.511				6031	4		1231.14	1084.58	726.865
		9843	62				90.2634	30.7147	24.5477		13748	20	10710	12		363.294	972.514	711.047		6757	36	6987	17		406.665	306.184	669.71				6033	4		1233.82	1084.08	726.159
		11070	62				90.0467	30.6374	24.1212		13750	20	10713	12		363.513	974.937	710.381		7026	36	6989	17		405.678	306.727	672.514				6035	4		1236.9	1083.24	725.897
		11726	62				89.8216	30.5574	23.7017		14463	20	10715	12		363.757	979.314	709.704		7296	36	6991	17		405.768	307.1	675.09				6038	4		1239.67	1082.43	725.375
		12183	62				89.588	30.4746	23.2893		14465	20	11962	12		364.026	981.782	709.013		9104	36	8329	17		404.306	307.482	677.968				6124	4		1242.84	1081.48	725.652
		12187	62				89.3462	30.3892	22.8839		14467	20	11965	12		364.32	985.672	708.311		9866	36	8331	17		405.143	308.217	680.621				6127	4		1245.7	1080.74	725.325
		12473	62				89.0961	30.3011	22.4853		14470	20	12531	12		364.638	988.352	707.596		10324	36	8332	17		405.621	308.43	683.045				6131	4		1248.78	1079.86	725.087
		13198	62				88.8379	30.2103	22.0935		15045	20	12534	12		365.158	992.104	706.869		11843	36	8334	17		406.094	308.654	685.59				6134	4		1251.56	1079.18	724.939
		14054	62				88.5715	30.117	21.7084		15048	20	12645	12		365.884	994.465	706.131		11847	36	8336	17		407.082	309.06	688.083				6432	4		1254.9	1078.02	725.059
		14057	62				88.2972	30.021	21.33		15342	20	12647	12		366.288	997.89	705.382		12045	36	8338	17		408.223	309.125	690.522				6436	4		1257.93	1077.43	725.273
		14059	62				88.0149	29.9225	20.9581		15346	20	12649	12		367.249	999.917	704.622		12477	36	8340	17		409.167	309.896	692.73				6441	4		1261	1076.52	725.405
		14314	62				87.7247	29.8215	20.5928		15350	20	12651	12		368.247	1002.82	703.85		13080	36	8344	17		410.609	309.795	694.88				6750	4		1264.29	1076	725.628
		14913	62				87.4268	29.7179	20.2338		15603	20	12654	12		369.105	1004.67	703.069		14372	36	9037	17		412.017	310.577	697.325				6753	4		1267.44	1075.7	725.942
		14918	62				87.1212	29.6119	19.8812		15765	20	13026	12		370.706	1007.75	702.277		14856	36	9040	17		413.39	310.659	699.542				6755	4		1270.8	1075.08	726.348
		15145	62				86.808	29.5034	19.5348		15768	20	13028	12		371.648	1009.77	701.474		15022	36	9043	17		414.727	311.271	701.703				6757	4		1274.19	1075.19	726.845
		16151	62				86.4873	29.3925	19.1945		15771	20	13030	12		373.511	1012.32	700.662		15446	36	9141	17		416.028	311.359	703.631				6759	4		1277.62	1075.15	727.434
		16555	62				86.1592	29.2792	18.8604		15941	20	13032	12		374.897	1014.16	699.841		16595	36	9143	17		417.293	311.803	705.853				6761	4		1281.09	1075.32	728.115
		16921	62				85.8238	29.1636	18.5322		16362	20	13033	12		377.215	1016.35	699.009		18540	36	9145	17		418.522	312.247	707.844				6763	4		1284.41	1075.52	728.888
		17287	62				85.4811	29.0457	18.21		16364	20	13035	12		379.065	1017.99	698.169		19062	36	10243	17		419.713	312.69	709.778				6765	4		1287.94	1075.57	729.753
		18482	62				85.1313	28.9254	17.8936		16696	20	13037	12		380.967	1019.97	697.319		5576	37	10245	17		420.867	312.958	711.832				7024	4		1291.5	1075.82	730.711
		19074	62				84.7745	28.8029	17.583		16702	20	13314	12		382.922	1021.59	696.461		6457	37	10247	17		421.984	313.401	713.477				7027	4		1294.92	1076.11	731.76
		5170	63				84.4107	28.6782	17.2781		17003	20	13316	12		384.574	1023.02	695.594		6757	37	10249	17		423.062	314.189	715.237				7031	4		1298.38	1076.25	732.901
		5174	63				84.0401	28.5513	16.8054		17266	20	13319	12		386.449	1024.62	694.718		8064	37	10252	17		424.102	314.964	716.761				7131	4		1302.57	1076.43	734.134
		6990	63				83.6628	28.4223	16.5159		17922	20	14204	12		388.018	1025.85	693.835		9108	37	10788	17		425.104	315.554	718.221				7133	4		1305.73	1076.82	735.46
		8092	63				83.2789	28.2911	16.0583		17924	20	14428	12		389.983	1026.71	692.943		9872	37	10790	17		426.066	316.308	719.795				7136	4		1309.28	1076.9	736.877
		9846	63				82.8885	28.1578	15.7838		17926	20	14431	12		391.286	1027.74	692.043		10326	37	10793	17		426.989	317.05	721.131				7138	4		1312.86	1077.02	738.385
		11720	63				82.4916	28.0225	15.3409		17928	20	14433	12		392.978	1028.58	691.135		11846	37	10795	17		427.873	317.777	722.404				7140	4		1316.13	1077.53	739.985
		12185	63				82.0885	27.8852	14.734		17931	20	14845	12		394.532	1029.07	690.22		12044	37	10797	17		428.717	318.491	723.611				7142	4		1320.13	1077.72	741.677
		12189	63				81.6792	27.7459	14.4874		18423	20	15124	12		396.301	1030.07	689.297		12482	37	10799	17		429.521	319.19	724.931				7311	4		1323.29	1078.14	743.459
		12922	63				81.2638	27.6047	13.8986		18426	20	15126	12		397.756	1030.37	688.367		13078	37	10802	17		430.285	319.875	726.013				7314	4		1327.73	1078.42	745.332
		13201	63				80.8425	27.4616	13.4964		18430	20	15128	12		399.243	1031.36	687.43		13082	37	11233	17		431.008	320.544	727.03				7316	4		1330.97	1078.93	747.296
		14051	63				80.4153	27.3166	12.9294		18764	20	15130	12		400.94	1031.29	686.486		14307	37	11235	17		431.69	321.198	727.981				7318	4		1335.31	1079.48	749.349
		14053	63				79.9824	27.1697	12.0283		19477	20	15133	12		402.318	1032.27	685.535		14430	37	11237	17		432.331	321.837	728.866				7320	4		1338.29	1080.07	751.493
		14055	63				79.5439	27.0211	11.6685		19480	20	15135	12		403.724	1032.01	684.577		14853	37	11239	17		432.931	322.459	729.512				7323	4		1342.89	1081.06	753.725
		14057	63				79.0999	26.8708	10.9697		19484	20	15557	12		405.158	1032.81	683.612		15442	37	11241	17		433.49	323.064	730.269				7450	4		1346.49	1082.1	756.047
		14060	63				78.6505	26.7187	10.4606		19740	20	15559	12		406.619	1032.56	682.641		16596	37	11244	17		434.008	323.653	730.961				7453	4		1351.91	1083.35	758.457
		14317	63				78.1958	26.565	9.61626		19747	20	15562	12		408.108	1033.52	681.664		18549	37	12333	17		434.483	324.224	731.585				7455	4		1355.09	1084.3	760.955
		14324	63				77.7361	26.4096	8.96532		5725	21	15564	12		409.623	1033.26	680.68		19068	37	12929	17		434.744	324.778	731.97				7457	4		1360.62	1085.65	763.54
		14909	63				77.2713	26.2526	8.67647		6124	21	15566	12		411.166	1034.22	679.69		5578	38	13849	17		435.14	325.314	732.467				7519	4		1364.09	1086.87	766.213
		14913	63				76.8016	26.0941	8.04715		6127	21	15568	12		412.736	1034.46	678.694		6460	38	13854	17		435.494	325.832	732.896				7522	4		1369.91	1088.31	768.971
		16145	63				76.3272	25.9341	7.43266		6133	21	15572	12		414.333	1035.4	677.692		6757	38	13859	17		435.806	326.331	733.259				7527	4		1373.33	1089.63	771.816
		16397	63				75.8482	25.9504	7.17951		6225	21	17304	12		415.956	1036.14	676.684		8065	38	13862	17		436.076	326.812	733.555				7639	4		1379.44	1091.17	774.745
		16563	63				75.3646	25.792	6.75855		6854	21	17306	12		417.606	1037.21	675.67		10325	38	14134	17		436.303	327.451	733.784				7641	4		1383.14	1092.59	777.759
		16916	63				74.8766	25.6323	6.52078		6856	21	17309	12		419.282	1038.08	674.65		10329	38	14136	17		436.487	327.723	733.947				7643	4		1389.01	1094.24	780.857
		16922	63				74.3844	25.4713	5.76808		6858	21	18108	12		420.984	1039.1	673.625		12044	38	14138	17		436.629	328.154	734.043				7645	4		1392.82	1095.94	784.038
		17299	63				73.888	25.3091	5.20689		6861	21	18110	12		422.713	1040.1	672.594		12238	38	14140	17		436.728	328.565	734.073				7647	4		1399.14	1098.05	787.301
		18482	63				73.3876	25.1458	5.17931		7304	21	18112	12		424.467	1041.07	671.558		13074	38	14142	17		436.784	328.955	734.036				7649	4		1403.04	1099.87	790.645
		18488	63				72.8833	24.9813	4.80511		7678	21	18114	12		426.247	1042.19	670.516		14302	38	14144	17		436.625	329.325	733.586				7651	4		1409.96	1101.93	794.07
		5170	64				72.3753	24.8157	4.43971		7743	21	18116	12		428.052	1043.28	669.468		14430	38	14146	17		436.6	329.674	733.426				7901	4		1413.76	1103.69	797.575
		5177	64				71.8636	24.6491	4.42972		7747	21	19448	12		429.883	1044.17	668.416		14432	38	14149	17		436.533	330.001	733.199				7904	4		1420.4	1106.21	801.158
		6708	64				71.3485	24.4815	4.41952		8051	21	19450	12		431.74	1045.2	667.357		14849	38	14337	17		436.423	330.308	732.907				7906	4		1425.67	1108.09	804.82
		6995	64				70.8299	24.313	4.40911		8055	21	19452	12		433.621	1046.21	666.294		14857	38	14340	17		436.27	330.419	732.548				7909	4		1432.73	1110.74	808.559
		7846	64				70.3081	24.1435	4.39848		8190	21	19454	12		435.528	1047.19	665.225		15440	38	14342	17		436.074	330.685	731.951				7914	4		1437.88	1112.57	812.374
		8099	64				69.7832	23.9731	4.04083		8193	21	19456	12		437.459	1048.15	664.151		16589	38	14344	17		435.836	330.93	731.466				7917	4		1444.45	1115.87	816.264
		9848	64				69.2553	23.802	4.0384		8199	21	19459	12		439.415	1049.07	663.072		5484	39	14346	17		435.555	330.805	730.916				8063	4		1449.81	1118.01	820.228
		11715	64				68.7245	23.63	4.03556		8370	21	19933	12		441.395	1049.97	661.988		6757	39	15966	17		435.058	330.839	730.128				8066	4		1456.59	1121.1	824.265
		12190	64				68.191	23.4573	4.03232		8723	21	19935	12		443.4	1050.84	660.898		6761	39	15968	17		434.697	331.028	729.453				8068	4		1461.45	1123.55	828.374
		12924	64				67.6549	23.2839	4.02868		8726	21	19937	12		445.429	1051.69	659.803		8064	39	15970	17		434.293	331.02	728.714				8073	4		1468.06	1126.59	832.554
		13204	64				67.1163	23.1098	4.02463		9041	21	19939	12		447.482	1052.5	658.703		8067	39	15972	17		433.847	330.992	727.911				8200	4		1472.76	1129	836.803
		14051	64				66.5753	22.9352	4.02019		9044	21	19941	12		449.559	1053.3	657.598		9902	39	15974	17		433.358	330.945	727.045				8203	4		1479.22	1133.06	841.121
		14053	64				66.0321	22.7599	4.01535		9046	21	19943	12		451.659	1054.06	656.488		10323	39	15977	17		432.828	331.051	726.115				8205	4		1483.76	1135.98	845.16
		14055	64				65.4868	22.5841	4.01011		9049	21	19945	12		453.784	1054.81	655.372		10326	39	16121	17		432.256	331.133	725.123				8207	4		1490.05	1139.32	849.273
		14058	64				64.9395	22.4078	4.00448		9752	21	5498	13		455.758	1055.52	654.251		10335	39	16123	17		431.642	330.843	724.068				8209	4		1494.41	1142.73	853.286
		14321	64				64.3904	22.2311	3.99845		9757	21	5500	13		457.933	1056.22	653.126		12458	39	16124	17		430.987	330.884	722.952				8211	4		1499.64	1146.22	857.549
		14906	64				63.8395	22.054	3.99204		10109	21	5503	13		460.131	1056.89	651.994		13072	39	16126	17		430.29	330.9	721.774				8709	4		1504.69	1149.25	861.189
		14910	64				63.2871	21.8765	3.98523		10112	21	5506	13		462.352	1057.53	650.858		14087	39	16128	17		429.552	330.89	720.535				8711	4		1510.09	1153.05	865.608
		16142	64				62.7331	21.6986	3.97803		10115	21	5768	13		464.249	1058.16	649.716		14303	39	16131	17		428.774	330.508	719.236				8713	4		1514.76	1156.22	868.881
		16575	64				62.1778	21.5205	3.97045		10303	21	5770	13		466.35	1058.76	648.569		14431	39	16134	17		427.954	330.456	717.877				8715	4		1519.95	1160.17	873.116
		16915	64				61.6213	21.3421	3.96249		10315	21	5772	13		468.478	1059.34	647.417		14434	39	16676	17		427.095	330.378	716.458				8717	4		1524.58	1163.13	876.729
		16921	64				61.0636	21.1636	3.95414		10954	21	5774	13		469.939	1059.9	646.259		14436	39	16679	17		426.195	330.274	714.981				8719	4		1529.72	1167.21	881.124
		18478	64				60.505	20.9848	3.94542		10957	21	5776	13		471.962	1060.43	645.096		14846	39	16682	17		425.255	330.144	713.445				8721	4		1534.65	1170.3	884.545
		18481	64				59.9454	20.806	3.93632		11746	21	5778	13		473.496	1060.95	643.928		15436	39	16684	17		424.275	329.988	711.852				8723	4		1539.56	1174.51	888.926
		5175	65				59.3852	20.627	3.92684		12408	21	5961	13		474.724	1061.44	642.754		16590	39	18453	17		423.257	329.806	710.202				8963	4		1544.78	1177.74	892.508
		6998	65				58.8242	20.448	3.917		12654	21	5964	13		476.524	1061.75	641.574		17155	39	18455	17		422.199	329.597	708.495				8965	4		1549.97	1181.91	896.699
		7384	65				58.2628	20.269	3.90679		13297	21	5967	13		477.492	1062.21	640.389		19157	39	18457	17		421.102	329.362	706.733				8967	4		1555.12	1185.62	899.921
		7537	65				57.701	20.0901	3.89621		13300	21	6151	13		479.212	1062.65	639.198		19161	39	18459	17		419.967	329.1	704.915				8970	4		1560.23	1189.22	904.28
		9008	65				57.1389	19.9112	3.88527		13747	21	6154	13		480.624	1063.07	638.002		5603	40	18461	17		418.794	328.812	703.043				9010	4		1565.12	1192.87	907.493
		9853	65				56.5766	19.7324	3.87398		13751	21	6157	13		482.084	1063.31	636.8		6757	40	19570	17		417.583	328.498	701.117				9013	4		1569.97	1196.4	912.362
		9856	65				56.0142	19.5537	3.86233		14466	21	6160	13		483.59	1063.7	635.592		6761	40	19572	17		416.334	328.157	699.137				9015	4		1574.76	1199.98	915.898
		10270	65				55.452	19.3753	3.85032		14469	21	6789	13		486.009	1064.08	634.378		8064	40	19574	17		415.049	327.789	697.106				9017	4		1579.51	1203.62	920.562
		11710	65				54.8898	19.197	3.83797		14471	21	6792	13		487.238	1064.44	633.158		8066	40	19577	17		413.727	327.395	695.022				9019	4		1584.21	1207.3	924.417
		12705	65				54.328	19.019	3.82528		15042	21	6795	13		489.214	1064.78	631.932		8070	40	5050	18		412.368	326.974	692.888				9023	4		1588.86	1211.03	928.869
		12925	65				53.7665	18.8413	3.81224		15045	21	6798	13		490.879	1065.11	630.701		9600	40	5052	18		410.974	326.527	690.703				9154	4		1593.46	1214.81	933.384
		13206	65				53.2055	18.664	3.79887		15048	21	7785	13		492.933	1065.42	629.463		9901	40	5054	18		409.544	326.053	688.469				9157	4		1598.01	1218.64	938.652
		14051	65				52.6452	18.4869	3.78516		15341	21	7788	13		495.195	1065.55	628.396		10326	40	5056	18		408.079	325.552	686.186				9160	4		1602.5	1222.52	942.399
		14053	65				52.0855	18.3103	3.77113		15344	21	8021	13		497.486	1065.84	627.15		10329	40	5058	18		406.579	325.026	683.855				9162	4		1606.95	1226.45	947.438
		14056	65				51.5266	18.1341	3.75677		15346	21	8023	13		499.979	1066.11	625.898		10332	40	5905	18		405.045	324.472	681.477				9164	4		1611.33	1230.42	952
		14327	65				50.9687	17.9584	3.74209		15348	21	8025	13		502.149	1066.38	624.639		11358	40	5907	18		403.477	323.892	679.052				9166	4		1615.67	1234.43	957.137
		14904	65				50.4117	17.7832	3.72709		15592	21	8027	13		505.044	1066.63	623.374		12453	40	6387	18		402.053	323.286	676.582				9168	4		1619.94	1238.49	962.486
		14907	65				49.8559	17.6085	3.71178		15596	21	8029	13		507.607	1066.87	622.103		13069	40	6985	18		400.423	322.654	674.067				9289	4		1624.16	1242.6	967.349
		16138	65				49.3013	17.4343	3.69616		15599	21	8031	13		510.54	1067.09	620.825		14090	40	6987	18		398.939	321.996	671.508				9291	4		1628.32	1246.74	972.948
		16147	65				48.7479	17.2608	3.68023		15603	21	8035	13		513.66	1067.31	619.54		14430	40	6989	18		397.249	321.311	668.906				9293	4		1632.43	1250.93	978.745
		16394	65				48.196	17.0878	3.66401		15762	21	8419	13		516.442	1067.52	618.249		14432	40	6991	18		395.705	320.601	666.262				9657	4		1636.47	1255.16	984.56
		16587	65				47.6456	16.9156	3.6475		15764	21	8421	13		519.242	1067.71	616.777		14434	40	8331	18		393.958	319.864	663.576				9660	4		1640.45	1259.43	990.737
		16914	65				47.0967	16.744	3.63069		15767	21	8423	13		522.406	1067.9	615.476		14436	40	8333	18		392.357	319.102	660.85				9662	4		1644.38	1263.73	996.745
		16917	65				46.5496	16.5731	3.6136		16082	21	8424	13		525.405	1068.08	614.168		14441	40	8335	18		390.554	318.314	658.084				9664	4		1648.24	1268.08	1002.93
		18478	65				46.0042	16.403	3.59622		16363	21	8426	13		528.244	1068.25	612.68		14840	40	8337	18		388.899	317.501	655.279				9666	4		1652.04	1272.46	1008.95
		18483	65				45.4606	16.2336	3.57857		16366	21	8428	13		531.273	1068.41	611.189		15432	40	8339	18		387.043	316.662	652.436				9668	4		1655.78	1276.88	1015.32
		5184	66				44.919	16.0651	3.56065		16369	21	8431	13		534.487	1068.57	609.868		16588	40	8341	18		385.335	315.798	649.556				9670	4		1659.46	1281.33	1021.68
		6917	66				44.3794	15.8973	3.54247		16372	21	8434	13		537.536	1068.72	608.192		17151	40	8345	18		383.605	314.909	646.64				9803	4		1663.07	1285.81	1028.04
		7124	66				43.8419	15.7305	3.52402		16699	21	9014	13		540.596	1068.86	606.865		17354	40	9040	18		381.675	313.995	643.689				9805	4		1666.61	1290.33	1034.55
		7379	66				43.3066	15.5645	3.50532		16703	21	9016	13		543.495	1069	605.529		17668	40	9042	18		379.718	313.056	640.703				9807	4		1670.1	1294.88	1041.05
		7706	66				42.7736	15.3994	3.48637		16998	21	9018	13		546.756	1069.13	603.666		19157	40	9044	18		378.091	311.92	637.684				9809	4		1673.51	1299.45	1047.54
		9855	66				42.2429	15.2353	3.46717		17002	21	9020	13		550.023	1069.26	602.327		19159	40	9047	18		376.092	310.59	634.632				9811	4		1676.86	1304.06	1054
		11246	66				41.7146	15.0721	3.44773		17260	21	9022	13		553.298	1069.38	600.633		5151	41	9142	18		374.068	309.591	631.549				9813	4		1680.15	1308.69	1060.44
		11706	66				41.1888	14.9099	3.42805		17565	21	9024	13		556.578	1069.5	599.286		6994	41	9145	18		372.199	308.394	628.435				9816	4		1683.36	1313.36	1066.86
		11714	66				40.6656	14.7487	3.40815		17789	21	9027	13		559.691	1069.61	597.931		6997	41	10244	18		370.133	306.831	625.291				9964	4		1686.51	1318.04	1073.61
		12927	66				40.1451	14.5886	3.38802		17919	21	9350	13		562.988	1069.72	596.744		7669	41	10248	18		368.044	305.603	622.118				9966	4		1689.59	1322.75	1080.17
		13107	66				39.6272	14.4294	3.36767		17922	21	9352	13		566.29	1069.66	595.38		7962	41	10786	18		365.933	304.356	618.917				9968	4		1692.61	1327.48	1086.7
		13209	66				39.1121	14.2714	3.34711		17924	21	9354	13		569.598	1069.77	593.838		7965	41	10788	18		363.8	302.917	616.045				9970	4		1695.55	1332.23	1093.57
		14052	66				38.5999	14.1145	3.32634		17926	21	9356	13		572.911	1069.88	592.642		10154	41	10790	18		362.002	300.941	612.8				9972	4		1698.43	1337.01	1100.41
		14900	66				38.0905	13.9587	3.30537		17928	21	10426	13		576.229	1069.99	591.447		10160	41	10792	18		359.837	299.658	609.708				9974	4		1701.23	1341.8	1107.24
		14904	66				37.5842	13.804	3.28419		17931	21	10431	13		579.552	1070.1	590.078		10363	41	10794	18		357.652	298.008	606.419				9976	4		1703.97	1346.61	1114.22
		15483	66				37.0808	13.6505	3.26283		18147	21	10705	13		582.879	1070.2	589.593		10820	41	10797	18		355.448	296.695	603.284				9978	4		1706.63	1351.43	1121.19
		16136	66				36.5806	13.4981	3.24128		18423	21	10707	13		586.21	1070.31	588.589		11339	41	10799	18		353.226	294.668	600.309				10240	4		1709.22	1356.27	1127.96
		16139	66				36.0835	13.347	3.21955		18426	21	10709	13		589.546	1070.42	587.411		12352	41	10802	18		350.986	293.16	597.145				10242	4		1711.75	1361.12	1134.89
		16403	66				35.5896	13.197	3.19765		18429	21	10711	13		592.885	1070.52	586.768		12354	41	11158	18		348.729	291.811	593.787				10244	4		1714.2	1365.99	1141.43
		16916	66				35.099	13.0483	3.17557		18763	21	11957	13		596.227	1070.63	585.96		12356	41	11162	18		346.455	290.616	590.588				10246	4		1716.58	1370.86	1148.48
		16922	66				34.6116	12.9009	3.15333		19482	21	11960	13		599.573	1070.74	585.167		12548	41	11238	18		344.165	289.225	587.376				10248	4		1718.89	1375.75	1154.98
		18466	66				34.1277	12.7547	3.13093		19745	21	11965	13		602.921	1070.85	584.22		13912	41	11241	18		341.86	287.988	584.151				10250	4		1721.13	1380.64	1161.62
		6914	67				33.6471	12.6098	3.10838		5407	22	12529	13		606.272	1070.97	582.936		14897	41	11243	18		339.54	286.555	580.737				10252	4		1723.29	1385.53	1168.41
		7112	67				33.17	12.4662	3.08568		5724	22	12532	13		609.624	1071.08	581.307		14900	41	11245	18		337.206	285.279	577.307				10255	4		1725.39	1390.44	1174.45
		7378	67				32.6964	12.3239	3.06284		6126	22	12535	13		613.157	1071.2	579.697		15446	41	11247	18		334.858	283.98	573.864				10260	4		1727.41	1395.34	1180.81
		7702	67				32.2263	12.1829	3.03986		6129	22	13026	13		616.873	1071.32	578.115		16496	41	11251	18		332.497	282.659	570.408				10487	4		1729.36	1400.25	1187.13
		9858	67				31.7598	12.0432	3.01676		6222	22	13028	13		620.422	1071.44	576.204		16840	41	12329	18		330.123	281.318	566.939				10490	4		1731.24	1405.16	1193.22
		9871	67				31.297	11.9049	2.99352		6225	22	13030	13		624.154	1071.57	574.663		17039	41	12332	18		327.738	279.955	563.459				10491	4		1733.04	1410.06	1199.27
		10797	67				30.8378	11.768	2.97017		6475	22	13032	13		627.895	1071.7	572.439		17043	41	12924	18		325.342	278.572	559.968				10493	4		1734.77	1414.96	1205.09
		11701	67				30.3824	11.6325	2.94671		6858	22	13033	13		631.824	1071.83	570.409		18698	41	12926	18		322.935	277.169	556.468				10495	4		1736.43	1419.86	1210.86
		12928	67				29.9306	11.4983	2.92313		7298	22	13035	13		635.589	1071.97	568.571		18939	41	12928	18		320.695	275.747	552.96				10498	4		1738.02	1424.76	1216.57
		13211	67				29.4827	11.3655	2.89946		7302	22	13037	13		639.719	1072.11	566.741		18942	41	12930	18		318.274	274.305	549.443				10639	4		1739.54	1429.64	1222.22
		14036	67				29.0385	11.2341	2.87568		7740	22	14207	13		643.334	1072.26	565.274		18949	41	13845	18		315.843	272.844	545.92				10642	4		1740.98	1434.52	1227.82
		14897	67				28.5982	11.1041	2.85182		7745	22	14431	13		647.486	1072.41	563.469		19153	41	13847	18		313.404	271.365	542.391				10644	4		1742.35	1439.39	1233.35
		14905	67				28.1617	10.9756	2.82787		7751	22	14433	13		651.123	1072.57	562.37		19156	41	13849	18		310.958	269.867	538.856				10647	4		1743.65	1444.24	1238.82
		15480	67				27.7292	10.8485	2.80384		8056	22	14435	13		655.119	1072.73	560.918		19414	41	13853	18		308.505	268.352	535.317				10790	4		1744.88	1449.09	1244.22
		15486	67				27.3005	10.7228	2.77973		8372	22	14439	13		659.128	1072.89	559.812		19885	41	14132	18		306.046	266.819	531.775				10792	4		1746.03	1453.91	1249.56
		16133	67				26.8758	10.5986	2.75556		8725	22	14443	13		663.683	1073.06	558.523		5149	42	14135	18		303.58	265.27	528.23				10794	4		1747.12	1458.73	1254.83
		16138	67				26.4551	10.4758	2.73132		8728	22	14843	13		667.553	1073.24	557.58		7000	42	14139	18		301.11	263.704	524.683				10796	4		1748.13	1463.52	1260.03
		16408	67				26.2162	10.3545	2.70702		8732	22	15120	13		671.965	1073.42	556.632		7682	42	14142	18		298.635	262.122	521.136				10798	4		1749.07	1468.29	1265.17
		16916	67				25.8079	10.2346	2.68267		9046	22	15122	13		675.864	1073.6	555.328		7961	42	14335	18		296.157	260.524	517.588				10800	4		1749.94	1473.05	1270.23
		16925	67				25.4038	10.1162	2.65827		9052	22	15124	13		680.661	1073.79	554.02		7964	42	14337	18		293.674	258.911	514.04				10802	4		1750.74	1477.78	1275.22
		18481	67				25.0038	9.99933	2.63383		9133	22	15126	13		684.421	1073.99	552.88		10158	42	14339	18		291.189	257.283	510.495				10921	4		1751.47	1482.49	1280.13
		19096	67				24.608	9.88389	2.60935		9755	22	15128	13		689.428	1074.19	551.731		10360	42	14342	18		288.702	255.641	506.951				10923	4		1752.13	1487.17	1284.97
		5296	68				24.2164	9.76993	2.58484		9760	22	15131	13		693.759	1074.4	550.573		12355	42	14344	18		286.213	253.984	503.41				10925	4		1752.72	1491.83	1289.72
		6914	68				23.8289	9.65746	2.56031		10110	22	15560	13		698.64	1074.61	549.407		12359	42	14346	18		283.723	252.314	499.873				10927	4		1753.24	1496.46	1294.41
		7117	68				23.4456	9.54646	2.53575		10113	22	15562	13		702.663	1074.82	548.233		12548	42	15965	18		281.233	250.631	496.34				10929	4		1753.69	1501.06	1299.01
		7378	68				23.0666	9.43696	2.51117		10307	22	15564	13		707.582	1075.04	547.405		13910	42	15967	18		278.742	248.935	492.813				10931	4		1754.07	1505.62	1303.53
		7696	68				22.6917	9.32894	2.48658		10312	22	15566	13		711.642	1075.27	546.223		13913	42	15969	18		276.252	247.227	489.292				10933	4		1754.38	1510.16	1307.96
		9861	68				22.3211	9.22241	2.46199		10818	22	15568	13		716.243	1075.5	545.033		14897	42	15971	18		273.763	245.507	485.777				10936	4		1754.63	1514.66	1312.32
		9866	68				21.9547	9.11737	2.4374		10824	22	15570	13		720.332	1075.74	544.014		14899	42	15973	18		271.275	243.775	482.269				11121	4		1754.81	1519.12	1316.58
		10805	68				21.5926	9.01381	2.4128		10956	22	15572	13		724.962	1075.98	542.813		15231	42	15975	18		268.79	242.032	478.77				11124	4		1754.92	1523.55	1320.76
		11544	68				21.2347	8.91175	2.38822		10960	22	17792	13		728.901	1076.22	541.606		15443	42	15978	18		266.308	240.279	475.279				11126	4		1754.96	1527.94	1324.86
		11696	68				20.881	8.81117	2.36365		11742	22	18112	13		733.554	1076.47	540.391		16757	42	16119	18		263.828	238.515	471.798				11128	4		1754.94	1532.29	1329.04
		12932	68				20.5316	8.71207	2.3391		12056	22	18114	13		737.872	1076.72	539.347		16761	42	16121	18		261.353	236.742	468.327				11131	4		1754.85	1536.6	1332.96
		13214	68				20.1864	8.61446	2.31457		12817	22	18117	13		742.379	1076.98	538.123		17038	42	16123	18		258.881	234.959	464.866				11439	4		1754.69	1540.86	1337.14
		14030	68				19.8455	8.51833	2.29007		12821	22	18119	13		747.257	1077.24	536.893		18702	42	16125	18		256.415	233.168	461.417				11443	4		1754.48	1545.08	1340.89
		14892	68				19.5089	8.42368	2.2656		13001	22	18121	13		751.626	1077.86	535.657		18943	42	16127	18		253.953	231.368	457.979				11446	4		1754.19	1549.26	1345.25
		14897	68				19.1764	8.3305	2.24116		13490	22	18123	13		756.54	1078.13	534.414		18947	42	16129	18		251.497	229.559	454.554				11592	4		1753.85	1553.39	1348.83
		15479	68				18.8483	8.23878	2.21677		13750	22	19260	13		761.122	1078.94	533.166		19413	42	16679	18		249.048	227.744	451.142				11595	4		1753.43	1557.47	1353.2
		15482	68				18.5243	8.14854	2.19242		13754	22	19262	13		765.72	1079.59	531.912		19416	42	16681	18		246.605	225.92	447.744				11598	4		1752.96	1561.5	1356.78
		16013	68				18.2046	8.05975	2.16812		14469	22	19264	13		769.978	1080.43	530.652		19598	42	16683	18		244.169	224.091	444.36				11600	4		1752.43	1565.48	1361.16
		16129	68				17.8891	7.97243	2.14388		14472	22	19266	13		774.597	1081.12	529.387		19824	42	18455	18		241.741	222.254	440.991				11604	4		1751.83	1569.41	1364.59
		16136	68				17.5778	7.88655	2.11969		15049	22	19268	13		778.697	1081.84	528.117		5149	43	18457	18		239.321	220.412	437.638				11610	4		1751	1573.28	1369.16
		16410	68				17.2707	7.80211	2.09557		15343	22	19270	13		783.155	1082.77	526.841		5151	43	18459	18		236.91	218.564	434.3				11845	4		1749.93	1577.1	1372.61
		16918	68				16.9678	7.71912	2.07151		15596	22	19451	13		787.089	1083.55	525.561		7007	43	18461	18		234.507	216.711	430.978				11850	4		1748.99	1580.68	1376.86
		19096	68				16.6691	7.63755	2.04753		15599	22	19453	13		791.019	1083.5	524.277		7381	43	19572	18		232.114	214.853	427.673				12010	4		1748	1584.39	1380.5
		19099	68				16.3746	7.55741	2.02362		15601	22	19455	13		795.3	1084.18	522.987		7687	43	19575	18		229.731	212.991	424.386				12012	4		1746.6	1587.87	1384.78
		5294	69				16.0842	7.47868	1.99978		15760	22	19457	13		799.229	1084.56	521.694		7962	43	5052	19		227.358	211.125	421.116				12014	4		1745.33	1591.29	1388.46
		6912	69				15.7979	7.40136	1.97603		15763	22	19459	13		803.154	1085.67	520.396		7968	43	5054	19		224.995	209.255	417.865				12016	4		1743.67	1594.48	1392.95
		7122	69				15.5158	7.32545	1.95237		15766	22	19461	13		807.072	1085.94	519.095		8043	43	5056	19		222.644	207.383	414.632				12018	4		1742.13	1597.96	1396.68
		7381	69				15.2378	7.25092	1.92879		16074	22	19933	13		810.985	1085.88	517.789		9165	43	5058	19		220.304	205.507	411.419				12020	4		1740.73	1600.51	1401.04
		7387	69				14.9639	7.17778	1.90531		16365	22	19935	13		814.89	1085.86	516.481		10165	43	5904	19		217.976	203.629	408.225				12022	4		1739.3	1603.36	1405
		7693	69				14.6941	7.10601	1.88193		16368	22	5500	14		818.789	1086.74	515.168		10365	43	5906	19		215.66	201.75	405.051				12024	4		1737.64	1605.99	1409.25
		7699	69				14.4283	7.0356	1.85864		16370	22	5503	14		822.679	1086.05	513.853		12359	43	6989	19		213.357	199.869	401.897				12027	4		1735.96	1608.56	1413.28
		9866	69				14.1665	6.96655	1.83546		16373	22	5506	14		826.561	1086.44	512.535		12365	43	6991	19		211.067	197.986	398.764				12203	4		1735.11	1610.91	1417.26
		11693	69				13.9088	6.89885	1.81239		16704	22	5766	14		830.434	1086.32	511.213		12547	43	8334	19		208.79	196.103	395.651				12206	4		1733	1613.2	1421.37
		12935	69				13.655	6.83247	1.78943		16996	22	5768	14		834.297	1086.21	509.889		13906	43	8336	19		206.527	194.219	392.561				12251	4		1731.57	1614.93	1425.08
		13218	69				13.4053	6.76742	1.76658		16999	22	5770	14		838.151	1086.3	508.741		13911	43	8338	19		204.278	192.336	389.492				12255	4		1729.94	1616.96	1428.75
		14029	69				13.1595	6.70368	1.74384		17003	22	5772	14		841.994	1086.22	507.595		14347	43	8340	19		202.043	190.453	386.444				12524	4		1728.63	1618.77	1432.02
		14889	69				12.9176	6.64124	1.72123		17256	22	5957	14		845.825	1086.51	506.629		14899	43	8343	19		199.823	188.57	383.42				12526	4		1727.13	1620.53	1435.78
		14893	69				12.6796	6.58009	1.69874		17560	22	5959	14		849.645	1086.63	505.492		15445	43	8347	19		197.617	186.689	380.417				12529	4		1725.6	1621.9	1439.16
		15476	69				12.4455	6.52022	1.67638		17563	22	5962	14		853.453	1086.58	504.537		16757	43	8350	19		195.428	184.809	377.438				12531	4		1724.06	1623.05	1442.14
		15479	69				12.2153	6.46161	1.65414		17566	22	5965	14		857.248	1087.24	503.238		17042	43	9044	19		193.253	182.93	374.481				12636	4		1723.4	1624.5	1446.31
		15482	69				11.9888	6.40425	1.63203		17785	22	6146	14		861.029	1087.9	502.121		18080	43	9046	19		191.095	181.054	371.548				12638	4		1722.03	1625.21	1449.02
		16007	69				11.7662	6.34813	1.61006		18425	22	6149	14		864.797	1088.37	501.007		18705	43	9048	19		188.953	179.181	368.639				12640	4		1720.66	1626.07	1452.38
		16125	69				11.5474	6.29324	1.58823		18428	22	6153	14		868.55	1089.02	500.076		18946	43	9144	19		186.827	177.31	365.753				12642	4		1720.16	1627.22	1454.83
		16130	69				11.3323	6.23956	1.56653		18430	22	6156	14		872.287	1089.83	498.799		19413	43	10247	19		184.718	175.442	362.892				12644	4		1718.43	1628.16	1458.47
		16415	69				11.121	6.18708	1.54498		18433	22	6161	14		876.009	1090.62	497.877		19416	43	10250	19		182.626	173.578	360.054				12649	4		1718.8	1629.74	1460.49
		19096	69				10.9133	6.13578	1.52356		18765	22	7777	14		879.715	1091.41	496.61		19817	43	10787	19		180.551	171.718	357.241				12824	4		1718.49	1630.21	1463.88
		19098	69				10.7093	6.08566	1.5023		19123	22	7781	14		883.404	1092.01	495.525		5149	44	10789	19		178.493	169.862	354.452				12827	4		1718.17	1632.37	1465.28
		19101	69				10.509	6.0367	1.48118		19126	22	8023	14		887.076	1092.77	494.273		5151	44	10791	19		176.454	168.011	351.688				12830	4		1717.5	1632.37	1468.05
		5291	70				10.3122	5.98888	1.46021		19998	22	8025	14		890.73	1093.52	492.85		5154	44	10793	19		174.432	166.164	348.948				12832	4		1716.81	1634.06	1468.67
		5969	70				10.119	5.94219	1.4394		5401	23	8027	14		894.365	1094.25	491.432		7014	44	10795	19		172.428	164.322	346.234				13024	4		1715.77	1634.98	1470.47
		6075	70				9.9294	5.89662	1.41874		5403	23	8029	14		897.981	1094.96	490.198		7378	44	10797	19		170.442	162.486	343.545				13027	4		1715.6	1636.55	1471.69
		6914	70				9.74329	5.85215	1.57604		5405	23	8031	14		901.577	1095.66	488.798		7385	44	10799	19		168.475	160.656	340.88				13063	4		1714.53	1637.71	1473.02
		7122	70				9.56066	5.80877	1.5602		5408	23	8033	14		905.154	1096.34	487.23		7691	44	10803	19		166.527	158.831	338.241				13065	4		1713.26	1639.67	1473.59
		7381	70				9.38149	5.76645	1.54461		6131	23	8035	14		908.709	1097.01	485.846		7963	44	11147	19		164.598	157.013	335.627				13067	4		1712.68	1641.22	1474.27
		7689	70				9.20574	5.72519	1.52928		6220	23	8039	14		912.243	1097.65	484.643		8041	44	11150	19		162.687	155.201	333.038				13072	4		1711.37	1642.54	1475.75
		7695	70				9.03339	5.68498	1.86983		6223	23	8251	14		915.755	1098.28	483.269		8044	44	11154	19		160.796	153.397	330.475				13204	4		1710.05	1645.03	1476.47
		9870	70				8.86439	5.64578	1.86402		6848	23	8421	14		919.244	1098.89	482.074		9162	44	11160	19		158.924	151.599	327.937				13206	4		1708.7	1646.92	1477.28
		9879	70				8.69871	5.6076	2.03649		6851	23	8423	14		922.711	1099.47	480.71		9167	44	11245	19		157.072	149.809	325.425				13208	4		1707.33	1650.15	1478.38
		11686	70				8.53633	5.57042	2.21392		7295	23	8425	14		926.154	1100.04	479.352		9679	44	11247	19		155.239	148.026	322.938				13210	4		1705.23	1652.62	1479.39
		12940	70				8.37721	5.53421	2.2186		7299	23	8427	14		929.573	1100.58	477.828		10169	44	11249	19		153.426	146.251	320.476				13212	4		1703.64	1655.73	1480.32
		13223	70				8.22132	5.49896	2.22395		7304	23	8429	14		932.967	1101.11	476.663		11265	44	12328	19		151.633	144.485	318.04				13215	4		1701.5	1658.6	1481.18
		13814	70				8.06862	5.46466	2.22998		7309	23	8431	14		936.336	1101.61	474.807		12365	44	12920	19		149.86	142.727	315.629				13303	4		1699.34	1661.4	1481.78
		14022	70				7.91908	5.43129	2.23669		7726	23	9017	14		939.679	1102.08	473.146		12370	44	12922	19		148.107	140.977	313.421				13305	4		1697	1664.3	1482.49
		14885	70				7.77266	5.39884	2.24409		7743	23	9019	14		942.995	1102.54	471.326		13903	44	12924	19		146.375	139.237	311.066				13308	4		1694.99	1667.5	1483.12
		14890	70				7.62934	5.36728	2.25219		8059	23	9021	14		946.285	1102.97	469.528		13906	44	12926	19		144.662	137.505	308.736				13393	4		1692.27	1669.93	1483.68
		15476	70				7.48907	5.33661	2.261		8066	23	9023	14		949.547	1103.37	467.749		14005	44	12928	19		142.97	135.961	306.431				13395	4		1690.42	1672.83	1484.16
		15478	70				7.35183	5.3068	2.27053		8381	23	9025	14		952.782	1103.75	465.643		14349	44	12930	19		141.298	134.253	304.151				13398	4		1687.85	1675.49	1484.57
		15482	70				7.21758	5.27785	2.28078		8544	23	9027	14		955.988	1104.1	463.566		15019	44	13842	19		139.647	132.554	301.896				13404	4		1685.97	1678.44	1484.91
		15998	70				7.08628	5.24972	2.29177		8728	23	9030	14		959.165	1104.42	461.691		15445	44	13844	19		138.016	130.866	299.667				13739	4		1683.9	1681.34	1485.18
		16122	70				6.95791	5.22242	2.30351		9125	23	9353	14		962.312	1104.72	460.185		16757	44	13846	19		136.406	129.188	297.462				13741	4		1681.29	1683.84	1485.39
		16126	70				6.65902	5.02251	2.31599		9131	23	9356	14		965.43	1104.98	457.828		18080	44	13848	19		134.817	127.521	295.282				13743	4		1679.55	1686.64	1485.52
		16421	70				6.54069	5.0011	2.32923		9429	23	9358	14		968.517	1105.22	456.72		18187	44	13854	19		133.248	125.864	293.127				13745	4		1677.61	1688.85	1485.59
		19096	70				6.4251	4.80697	2.34324		9759	23	9360	14		971.573	1105.43	454.924		18678	44	14335	19		131.7	124.218	290.997				13747	4		1675.65	1691.55	1485.6
		19098	70				6.31219	4.79122	2.35802		9850	23	9362	14		974.598	1105.61	453.671		18957	44	14337	19		130.173	122.583	288.891				13749	4		1673.67	1694.01	1485.54
		19100	70				6.02854	4.77602	2.37359		10118	23	9488	14		977.59	1105.76	451.907		19414	44	14339	19		128.666	120.959	286.809				13751	4		1671.85	1696.43	1485.41
		19103	70				5.75184	4.58796	2.38994		10313	23	10702	14		980.551	1105.87	450.166		19816	44	14342	19		127.18	119.346	284.752				13753	4		1670	1699.15	1485.23
		5287	71				5.65535	4.57815	2.4071		10317	23	10704	14		983.478	1105.96	448.967		19820	44	14344	19		125.715	117.745	282.718				13830	4		1668.14	1700.94	1484.99
		6068	71				5.38784	4.56876	2.42506		10320	23	10706	14		986.372	1106.01	448.125		5151	45	14346	19		124.271	116.156	280.709				13833	4		1666.25	1703.38	1484.69
		6912	71				5.127	4.38639	2.44384		10813	23	10708	14		989.232	1106.02	446.763		5153	45	15965	19		122.847	114.578	278.723				13944	4		1664.35	1704.18	1484.33
		7126	71				5.0461	4.38213	2.46343		10817	23	10710	14		992.058	1106.01	445.761		5156	45	15967	19		121.444	113.012	276.76				13947	4		1662.43	1706.32	1483.91
		7385	71				4.79391	4.03135	2.48386		10823	23	10712	14		994.849	1105.95	444.765		6081	45	15969	19		120.061	111.459	274.821				13949	4		1660.49	1707.18	1483.44
		7687	71				4.72152	4.03631	2.50512		10959	23	10714	14		997.605	1105.87	443.6		6941	45	15971	19		118.699	109.917	272.905				13953	4		1658.53	1709.22	1482.92
		7693	71				4.30428	4.04136	2.52723		10963	23	11945	14		1000.32	1105.75	442.97		7031	45	15973	19		117.358	108.388	271.012				14064	4		1656.55	1709.44	1482.35
		9874	71				4.24442	4.04649	2.55019		10966	23	11958	14		1003.01	1105.59	441.994		7376	45	15975	19		116.037	106.872	269.142				14067	4		1654.55	1711.53	1481.73
		9885	71				4.18628	3.87829	2.57401		11740	23	11961	14		1005.66	1105.39	441.197		7381	45	15977	19		114.737	105.368	267.294				14070	4		1652.54	1711.82	1481.05
		11684	71				3.78305	3.88789	2.59869		12044	23	12527	14		1008.27	1105.16	440.402		7692	45	15979	19		113.457	103.877	265.468				14153	4		1650.52	1713.46	1480.51
		12944	71				3.39013	3.89745	2.62425		12172	23	12530	14		1010.84	1104.89	439.608		8041	45	16118	19		112.197	102.398	263.664				14240	4		1648.47	1713.64	1479.75
		13225	71				3.18072	3.90698	2.65068		12175	23	12532	14		1013.38	1104.57	438.643		8044	45	16120	19		110.957	100.932	261.882				14242	4		1646.42	1714.29	1478.95
		14020	71				2.9769	3.91647	2.678		12814	23	12535	14		1015.88	1104.23	437.858		8993	45	16122	19		109.738	99.4798	260.122				14244	4		1644.34	1714.89	1478.1
		14882	71				2.60516	3.92591	2.70622		12817	23	12537	14		1018.34	1103.84	437.075		9161	45	16124	19		108.539	98.0403	258.383				14246	4		1642.26	1715.24	1477.21
		15477	71				2.58992	3.93529	2.73533		12993	23	12539	14		1020.76	1103.41	436.295		9164	45	16127	19		107.359	96.6139	256.665				14249	4		1640.16	1715.54	1476.28
		15482	71				2.57555	3.94461	2.76535		12996	23	13028	14		1023.14	1102.94	435.344		9171	45	16130	19		106.2	95.2007	254.968				14333	4		1638.04	1715.25	1475.31
		15993	71				2.21523	3.95386	2.79629		12999	23	13030	14		1025.48	1102.42	434.573		9678	45	16682	19		105.06	93.8009	253.291				14381	4		1635.91	1715.24	1474.31
		16120	71				1.86437	3.96304	2.82814		13003	23	13032	14		1027.78	1101.87	433.805		10110	45	16684	19		103.94	92.4144	251.635				14384	4		1633.95	1714.99	1473.27
		16124	71				1.86961	3.97214	2.86092		13344	23	13033	14		1030.05	1101.28	432.867		12368	45	18457	19		102.84	91.0414	249.999				14388	4		1631.8	1714.68	1472.19
		16425	71				1.7019	3.98115	2.89463		13348	23	13035	14		1032.27	1100.64	432.11		13901	45	18459	19		101.759	89.6819	248.382				14419	4		1629.63	1714.12	1471.09
		19098	71				1.53896	3.99006	2.92927		13490	23	13038	14		1034.45	1099.96	431.183		13904	45	18461	19		100.697	88.3359	246.785				14421	4		1627.64	1713.67	1469.95
		19100	71				1.55409	3.99888	2.96486		13496	23	13040	14		1036.59	1099.23	430.437		14001	45	19197	19		99.6542	87.0035	245.208				14423	4		1625.45	1713.15	1468.78
		19102	71				1.56949	4.00759	3.0014		13754	23	13306	14		1038.69	1098.46	429.694		14005	45	19568	19		98.6306	85.6848	243.649				14425	4		1623.26	1712.39	1467.59
		19106	71				1.58514	4.01618	3.0389		14475	23	13308	14		1040.74	1097.65	428.782		14179	45	5903	20		97.6259	84.3797	242.109				14428	4		1621.05	1711.74	1466.37
		5288	72				1.60105	4.02466	3.07735		15599	23	13310	14		1042.76	1096.79	428.051		14351	45	5905	20		96.64	83.0884	240.588				14585	4		1618.84	1711.03	1465.13
		6066	72				1.61721	4.03301	3.11677		15601	23	13312	14		1044.73	1095.89	427.324		14662	45	5907	20		95.6726	81.8108	239.084				14587	4		1616.61	1710.25	1463.86
		6074	72				1.46021	4.04123	3.15715		15609	23	13314	14		1046.66	1094.94	426.601		15446	45	6728	20		94.7237	80.5469	237.599				14589	4		1614.37	1709.41	1462.57
		6915	72				1.48118	4.04931	3.19852		15759	23	13316	14		1048.55	1093.95	425.881		16759	45	6732	20		93.7931	79.2969	236.131				14591	4		1612.12	1708.5	1461.26
		7132	72				1.5023	4.05724	3.24086		15763	23	14437	14		1050.39	1092.91	425.167		18180	45	6734	20		92.8806	78.0606	234.68				14593	4		1609.86	1707.54	1459.93
		7391	72				1.52356	4.06503	3.28418		15768	23	14440	14		1052.19	1091.82	424.456		18185	45	6736	20		91.9861	76.8382	233.246				14595	4		1607.59	1706.51	1458.59
		7567	72				1.54498	4.07266	3.3285		16066	23	14443	14		1053.95	1090.68	423.75		18672	45	6742	20		91.1093	75.6296	231.829				14598	4		1605.31	1705.43	1457.23
		7683	72				1.56653	4.08013	3.37381		16070	23	14446	14		1055.66	1089.5	423.048		18675	45	6992	20		90.2502	74.4348	230.429				14790	4		1603.02	1704.28	1455.85
		7688	72				1.58823	4.08743	3.42011		16368	23	14835	14		1057.33	1088.28	422.351		18960	45	7627	20		89.4085	73.2538	229.044				14792	4		1600.71	1703.08	1454.47
		7694	72				1.61006	4.09455	3.46742		16370	23	14839	14		1058.96	1087	421.659		18981	45	8338	20		88.5841	72.0867	227.676				14794	4		1598.4	1701.83	1453.07
		9878	72				1.63203	4.1015	3.51574		16373	23	15113	14		1060.54	1085.68	420.971		19331	45	8341	20		87.7768	70.9333	226.323				14797	4		1596.08	1700.51	1451.66
		9884	72				1.65414	4.10826	3.56506		17004	23	15116	14		1062.08	1084.3	420.289		19413	45	8344	20		86.9864	69.7938	224.985				14800	4		1593.75	1699.15	1450.24
		11675	72				1.67638	4.11483	3.61539		17253	23	15118	14		1063.57	1082.88	419.611		19814	45	8348	20		86.2126	68.668	223.662				15018	4		1591.4	1697.73	1448.82
		12949	72				1.69874	4.12121	3.66674		17255	23	15120	14		1065.02	1081.42	418.938		19816	45	9048	20		85.4554	67.556	222.353				15020	4		1589.05	1696.26	1447.39
		13229	72				1.72123	4.12738	3.71911		17258	23	15122	14		1066.42	1079.9	418.27		19819	45	10246	20		84.7145	66.4577	221.06				15023	4		1586.69	1694.74	1445.96
		14017	72				1.74384	4.13335	3.7725		17261	23	15124	14		1067.78	1078.33	417.607		5151	46	10250	20		83.9897	65.3731	219.78				15025	4		1584.32	1693.17	1444.52
		14878	72				1.76658	4.1391	3.82691		17559	23	15126	14		1069.09	1076.72	416.95		5153	46	10787	20		83.2808	64.3022	218.514				15027	4		1581.93	1691.55	1443.09
		14883	72				1.78943	4.14463	3.88235		17561	23	15129	14		1070.36	1075.05	416.297		5155	46	10789	20		82.5877	63.0715	217.261				15029	4		1579.54	1689.88	1441.65
		15478	72				1.81239	4.14995	3.93882		17564	23	15562	14		1071.58	1073.34	415.65		6081	46	10791	20		81.7366	62.0321	216.022				15031	4		1577.13	1688.17	1440.22
		15778	72				1.83546	4.15503	3.99632		17567	23	15564	14		1072.76	1071.58	415.008		6937	46	10793	20		81.0786	61.0062	214.795				15033	4		1574.72	1686.41	1438.79
		15989	72				1.85864	4.15988	4.05485		17775	23	15566	14		1073.89	1069.77	414.371		7376	46	10795	20		80.4356	59.9937	213.581				15153	4		1572.3	1684.61	1437.36
		16118	72				1.88193	4.1645	4.11442		17921	23	15568	14		1074.97	1067.91	413.739		7384	46	10797	20		79.8074	58.8212	212.38				15155	4		1569.86	1682.76	1435.94
		16124	72				1.90531	4.16887	4.17502		17924	23	15570	14		1076.01	1065.99	413.113		7696	46	10799	20		78.8469	57.8397	211.19				15158	4		1567.41	1680.88	1434.52
		16427	72				1.92879	4.173	4.23666		18427	23	15572	14		1077	1064.04	412.492		8042	46	10802	20		78.2562	56.698	210.012				15162	4		1564.96	1678.95	1433.11
		19100	72				1.95237	4.17687	4.29934		18431	23	15574	14		1077.95	1062.03	411.876		8048	46	11146	20		77.5062	55.7471	208.499				15312	4		1562.49	1676.98	1431.71
		19102	72				1.97603	4.18049	4.36305		18436	23	17794	14		1078.85	1059.97	411.265		8401	46	11150	20		76.6007	54.8092	207.353				15316	4		1560.01	1674.98	1430.33
		19104	72				1.99978	4.18385	4.42781		18767	23	17798	14		1079.7	1057.86	410.66		8993	46	11155	20		75.8908	53.8842	206.044				15407	4		1557.52	1672.94	1428.95
		19109	72				2.02362	4.18695	4.4936		19025	23	18117	14		1080.51	1055.7	410.06		8995	46	11157	20		75.1982	52.972	204.403				15410	4		1555.02	1670.87	1427.58
		5284	73				2.04753	4.18977	4.56043		19126	23	18119	14		1081.27	1053.5	409.465		9160	46	11159	20		74.3492	52.0726	203.131				15412	4		1552.51	1668.76	1426.23
		6065	73				2.07151	4.19233	4.6283		19129	23	18122	14		1081.98	1051.24	408.875		9164	46	11161	20		73.8682	51.186	201.874				15415	4		1549.98	1666.61	1424.9
		7136	73				2.09557	4.1946	4.69721		19132	23	18124	14		1082.65	1048.94	408.291		9167	46	11164	20		73.2257	50.312	200.11				15584	4		1547.45	1664.44	1423.58
		7679	73				2.11969	4.1966	4.76715		19139	23	18126	14		1083.27	1046.58	407.711		9673	46	11254	20		72.7728	49.4505	198.545				15589	4		1544.9	1662.23	1422.28
		7684	73				2.14388	4.19831	4.83813		19996	23	18129	14		1083.85	1044.18	407.136		10104	46	12917	20		72.1581	48.6016	197.349				15592	4		1542.34	1660	1420.99
		9881	73				2.16812	4.19974	4.91014		19999	23	19262	14		1084.38	1041.73	406.567		12377	46	12919	20		71.7323	47.7651	195.817				15692	4		1539.76	1657.73	1419.73
		10180	73				2.19242	4.20087	4.98319		5185	24	19264	14		1084.86	1039.23	406.002		13898	46	12921	20		71.1442	46.9409	194.133				15695	4		1537.18	1655.44	1418.49
		11676	73				2.21677	4.20172	5.05726		5188	24	19266	14		1085.3	1036.51	405.442		13903	46	12923	20		70.7446	46.129	192.819				15699	4		1534.58	1653.13	1417.26
		12034	73				2.24116	4.20226	5.13237		5191	24	19268	14		1085.69	1033.92	404.887		14001	46	12925	20		70.182	45.3293	191.521				15770	4		1531.97	1650.79	1416.06
		12439	73				2.2656	4.2025	5.2085		5402	24	19270	14		1086.03	1031.28	404.337		14007	46	12928	20		69.8075	44.5417	190.063				15773	4		1529.34	1648.42	1414.88
		12952	73				2.29007	4.20245	5.28565		5405	24	19272	14		1086.33	1028.6	403.791		14172	46	12929	20		69.2695	43.766	188.971				15775	4		1526.71	1646.03	1414.08
		13231	73				2.31457	4.02868	5.36382		5408	24	19275	14		1086.58	1025.86	403.249		15021	46	13839	20		68.919	43.0023	187.715				15778	4		1524.05	1643.62	1412.96
		14016	73				2.3391	4.03232	5.62082		5725	24	5504	15		1086.79	1023.08	402.89		15449	46	13841	20		68.578	42.2504	186.472				15892	4		1521.39	1641.2	1412.22
		14643	73				2.36365	4.03556	5.70553		6074	24	5954	15		1086.95	1020.26	402.718		16639	46	13843	20		68.2462	41.5103	184.896				15894	4		1518.71	1638.75	1411.34
		14876	73				2.38822	4.0384	5.79133		6220	24	5956	15		1087.06	1017.38	402.381		16758	46	13845	20		67.9235	40.7818	184.034				15896	4		1516.02	1636.28	1410.66
		14882	73				2.4128	4.04083	5.87824		6224	24	5958	15		1087.13	1014.46	402.586		18180	46	13847	20		67.6095	39.8914	182.482				15898	4		1513.31	1633.8	1409.67
		15484	73				2.4374	4.04286	5.96624		6847	24	5960	15		1087.15	1010.98	402.281		18182	46	13849	20		67.1308	39.1902	180.951				15900	4		1510.58	1631.3	1409.06
		15790	73				2.46199	4.04448	6.05534		6850	24	6142	15		1087.12	1007.98	402.874		18669	46	14338	20		66.6648	38.5003	179.786				15904	4		1507.84	1628.79	1408.49
		15987	73				2.48658	4.0457	6.14553		6932	24	6146	15		1087.05	1004.59	402.787		18672	46	14341	20		66.3847	37.8215	177.939				16078	4		1505.09	1626.27	1407.79
		16114	73				2.51117	4.04651	6.2368		7309	24	6148	15		1086.93	1001.34	403.247		18981	46	14345	20		65.7655	37.1538	176.466				16080	4		1502.32	1623.73	1407.29
		16119	73				2.53575	4.04692	6.32916		7737	24	6151	15		1086.77	998.046	403.38		18984	46	15967	20		65.336	36.497	174.67				16082	4		1499.54	1621.19	1406.66
		16431	73				2.56031	4.04692	6.42259		8064	24	6155	15		1086.56	994.193	403.709		19326	46	15969	20		64.3978	35.8511	173.082				16088	4		1496.73	1618.63	1406.06
		19104	73				2.58484	4.04651	6.51709		8393	24	7770	15		1086.31	990.833	403.707		19813	46	15971	20		64.1774	35.216	170.48				16253	4		1493.92	1616.06	1405.51
		19107	73				2.60935	4.0457	6.61266		8537	24	7777	15		1086.01	986.74	403.72		19816	46	15973	20		62.7495	34.5915	169.312				16255	4		1491.08	1613.49	1405.16
		19111	73				2.63383	4.04448	6.70929		8540	24	8026	15		1085.66	983.319	403.747		19819	46	15975	20		62.225	33.9775	166.773				16257	4		1488.23	1610.91	1404.51
		5282	74				2.65827	4.04286	6.80697		9121	24	8028	15		1085.27	979.165	403.612		5154	47	15977	20		60.8474	33.374	165.844				16259	4		1485.36	1608.32	1403.89
		6066	74				2.68267	4.04083	6.9057		9125	24	8030	15		1084.84	975.337	403.311		5158	47	15979	20		60.1987	32.7808	162.666				16261	4		1482.48	1605.74	1403.3
		7142	74				2.70702	4.0384	7.00547		9790	24	8032	15		1084.36	970.958	403.015		6081	47	16116	20		59.0468	32.1978	161.804				16263	4		1479.58	1603.14	1402.75
		7677	74				2.73132	4.03556	6.93287		10314	24	8034	15		1083.83	967.257	402.725		6355	47	16118	20		58.2714	31.625	159.044				16265	4		1476.65	1600.55	1402.24
		7681	74				2.75556	4.03232	7.03901		10318	24	8036	15		1083.26	963.174	402.442		6940	47	16120	20		57.3428	31.0621	158.246				16267	4		1473.72	1597.95	1401.59
		8917	74				2.77973	4.02868	7.14608		10321	24	8040	15		1082.65	959.066	401.991		7378	47	16122	20		56.4383	30.5092	155.37				16400	4		1470.76	1595.35	1401.15
		9886	74				2.80384	4.02463	7.25408		10640	24	8256	15		1081.99	955.454	401.723		7698	47	16124	20		55.9041	29.966	154.283				16403	4		1467.78	1592.76	1400.75
		11674	74				2.82787	4.02019	7.36298		10810	24	8425	15		1081.29	951.284	401.462		7703	47	16127	20		55.0374	29.4325	152.338				16615	4		1464.79	1590.16	1400.38
		12041	74				2.85182	4.01535	7.47279		10813	24	8427	15		1080.54	947.784	401.205		8045	47	16684	20		54.8867	28.9086	151.638				16617	4		1461.78	1587.57	1400.05
		12438	74				2.87568	4.01011	7.5835		10816	24	8429	15		1079.4	944.069	400.954		8400	47	17609	20		54.0471	28.3941	150.422				16619	4		1458.74	1584.98	1399.75
		12957	74				2.89946	4.00448	7.6951		10963	24	8432	15		1078.4	939.278	400.708		8992	47	18460	20		53.9227	27.889	150.091				16621	4		1455.87	1582.4	1399.49
		13234	74				2.92313	3.99845	7.80757		10965	24	9020	15		1077.19	935.518	400.467		8997	47	19400	20		53.1086	27.3931	149.057				16623	4		1452.8	1579.82	1399.27
		14647	74				2.94671	3.99204	7.92092		10967	24	9022	15		1075.94	930.855	400.231		9161	47	19403	20		53.0091	26.9063	148.725				16625	4		1450.07	1577.25	1399.08
		14872	74				2.97017	3.98523	8.03513		10970	24	9025	15		1074.31	926.352	400		9164	47	19565	20		52.2191	26.4285	148.215				16627	4		1446.97	1574.69	1398.93
		14875	74				2.99352	3.97803	8.1502		11739	24	9488	15		1073.17	920.965	399.774		9168	47	19568	20		51.9694	25.9596	147.704				16630	4		1444.03	1572.13	1398.82
		15490	74				3.01676	3.97045	8.2661		12039	24	9490	15		1071.65	916.45	399.552		9668	47	5903	21		51.2063	25.4995	147.189				16855	4		1441.26	1569.58	1398.74
		15981	74				3.03986	3.96249	8.38284		12049	24	9492	15		1069.74	910.703	399.334		10102	47	5905	21		51.1561	25.0481	147.02				16857	4		1438.29	1567.04	1398.69
		16110	74				3.06284	3.95414	8.5004		12176	24	9494	15		1068.51	906.183	399.121		10106	47	5907	21		50.5873	24.4318	146.495				16859	4		1435.84	1564.52	1398.69
		16116	74				3.08568	3.94542	8.61876		12812	24	10698	15		1066.55	900.259	398.911		11742	47	6726	21		50.7265	24.0016	145.966				16861	4		1432.68	1562	1398.71
		16439	74				3.10838	3.93632	8.73793		12815	24	10700	15		1064.56	895.566	398.706		13892	47	6730	21		50.5155	23.2329	145.606				16863	4		1430.56	1559.5	1398.77
		17182	74				3.13093	3.92684	8.85788		12996	24	10703	15		1062.38	889.82	398.504		13896	47	6732	21		50.1364	22.8278	145.241				16864	4		1427.39	1557.01	1398.87
		19107	74				3.15333	3.917	8.9786		12999	24	10706	15		1060.35	885.127	398.306		13999	47	6734	21		50.2868	22.4304	145.049				16867	4		1425.43	1554.53	1398.99
		19111	74				3.17557	3.90679	9.10008		13004	24	10708	15		1058.99	879.727	398.112		14168	47	6736	21		50.2599	21.3472	144.676				17201	4		1422.6	1552.06	1399.16
		5281	75				3.19765	3.89621	9.22231		13342	24	10710	15		1057.41	875.372	397.92		14170	47	6738	21		50.4066	20.9825	144.295				17203	4		1420.48	1549.62	1399.35
		6070	75				3.21955	3.88527	9.34527		13345	24	10712	15		1055.45	870.649	397.732		15016	47	6741	21		50.3758	20.4516	143.905				17205	4		1417.64	1547.18	1399.58
		7148	75				3.24128	3.87398	9.46895		13349	24	10715	15		1053.99	865.914	397.547		15020	47	7641	21		50.5185	19.0649	143.685				17207	4		1415.51	1544.77	1399.84
		7672	75				3.26283	3.86233	9.59333		13491	24	11937	15		1052.31	861.686	397.364		16007	47	8062	21		50.6569	18.5781	143.283				17209	4		1412.68	1542.36	1400.13
		7676	75				3.28419	3.85032	9.7184		13760	24	11940	15		1050.76	856.915	397.184		16636	47	8064	21		50.7909	17.9283	142.874				17211	4		1411.08	1539.98	1400.45
		9892	75				3.30537	3.83797	9.84415		14252	24	11959	15		1049	852.999	397.007		18180	47	8270	21		50.9204	16.4262	142.635				17217	4		1408.26	1537.62	1400.8
		11666	75				3.32634	3.82528	9.97056		14255	24	11962	15		1047.56	848.704	396.831		18183	47	8272	21		51.0455	15.4803	142.215				17444	4		1406.32	1535.27	1401.18
		12441	75				3.34711	3.81224	10.0976		14258	24	12528	15		1046.06	844.387	396.658		18669	47	8277	21		51.166	14.7301	141.788				17447	4		1403.68	1532.94	1401.59
		13236	75				3.36767	3.79887	10.2253		15345	24	12531	15		1044.53	840.394	396.487		18672	47	8347	21		51.2821	13.6506	141.354				17450	4		1402.1	1530.64	1402.03
		13546	75				3.38802	3.78516	10.3536		15348	24	12533	15		1042.77	836.198	396.318		18981	47	8349	21		51.3935	12.4235	140.913				17700	4		1399.48	1528.35	1402.49
		14643	75				3.40815	3.77113	10.4824		15350	24	12535	15		1040.98	831.804	396.15		18983	47	8352	21		51.5003	11.7463	140.465				17702	4		1398.11	1526.08	1402.98
		14868	75				3.42805	3.75677	10.6119		15602	24	12537	15		1039.31	827.736	395.984		19320	47	10787	21		51.6024	11.2586	140.01				17704	4		1395.34	1523.83	1403.5
		14872	75				3.44773	3.74209	10.7419		15758	24	12540	15		1037.43	823.815	395.819		19814	47	10789	21		51.6999	10.7823	139.549				17706	4		1393.99	1521.61	1404.04
		15976	75				3.46717	3.72709	10.8724		15761	24	13030	15		1035.69	819.515	395.654		19817	47	10791	21		51.7926	10.3173	139.081				17708	4		1391.6	1519.4	1404.61
		16108	75				3.48637	3.71178	11.0035		15923	24	13032	15		1033.91	815.367	395.491		19826	47	10793	21		51.8805	9.34299	138.608				17710	4		1389.93	1517.22	1405.2
		16114	75				3.50532	3.69616	11.1351		15925	24	13034	15		1031.92	811.367	395.329		5158	48	10795	21		51.9637	8.73926	138.128				17712	4		1387.4	1515.06	1405.81
		16446	75				3.52402	3.68023	11.2671		15928	24	13036	15		1030.06	806.819	395.167		5162	48	10797	21		52.042	8.32354	137.642				17715	4		1385.57	1512.92	1406.44
		16543	75				3.54247	3.66401	11.3996		16071	24	13038	15		1028.15	802.776	395.005		6133	48	10799	21		52.1155	7.7444	137.15				17890	4		1383.23	1510.81	1407.09
		17179	75				3.56065	3.6475	11.5326		16372	24	13040	15		1026.03	798.705	394.844		6353	48	10801	21		52.362	7.52618	136.653				17892	4		1381.44	1508.72	1407.77
		17182	75				3.57857	3.63069	11.666		17006	24	13305	15		1024.04	794.609	394.683		6949	48	11149	21		52.608	7.13974	136.15				17894	4		1378.95	1506.65	1408.46
		19110	75				3.59622	3.6136	11.7997		17251	24	13307	15		1022.02	790.487	394.521		7377	48	11152	21		52.676	6.76268	135.642				17896	4		1377.18	1504.61	1409.16
		19115	75				3.6136	3.59622	11.9339		17254	24	13309	15		1019.95	786.341	394.359		7702	48	11155	21		52.7391	6.39482	135.129				17898	4		1374.54	1502.94	1409.88
		5284	76				3.63069	3.57857	12.0684		17258	24	13311	15		1017.66	782.172	394.197		8049	48	11157	21		52.7976	6.20937	134.61				17901	4		1372.79	1501.13	1410.62
		5651	76				3.82531	3.56065	12.2032		17560	24	13314	15		1015.52	777.98	394.034		8399	48	11159	21		52.8512	6.20182	134.087				17904	4		1370.36	1499.53	1411.37
		6071	76				3.84633	3.54247	12.3384		17562	24	13316	15		1013.33	773.766	393.523		8996	48	11161	21		53.0778	6.02095	133.559				18087	4		1368.47	1498.49	1412.14
		7152	76				3.86714	3.52402	12.4739		17564	24	14443	15		1010.92	769.532	393.367		9162	48	11163	21		53.1264	5.84448	133.027				18090	4		1366.59	1497.15	1412.91
		7669	76				3.88776	3.50532	12.6096		17566	24	14445	15		1008.66	765.278	392.863		9168	48	11165	21		53.1702	5.84571	132.49				18092	4		1364.74	1496.37	1413.7
		7675	76				3.90817	3.48637	12.7455		17569	24	14449	15		1006.17	761.005	392.365		9663	48	11168	21		53.2093	5.67344	131.948				18098	4		1362.38	1495.65	1414.49
		8791	76				3.92837	3.46717	12.8817		17771	24	14452	15		1003.83	756.714	391.701		10101	48	11922	21		53.2436	5.67879	131.403				18476	4		1360.04	1494.81	1415.3
		10711	76				3.94836	3.44773	13.0181		17922	24	14455	15		1001.45	752.406	391.221		10105	48	12914	21		53.4511	5.68394	130.854				18480	4		1358.07	1494.72	1416.11
		11668	76				3.96814	3.42805	13.1547		17927	24	15110	15		999.025	748.081	390.227		11211	48	12916	21		53.4804	5.68889	130.3				18526	4		1355.6	1494.17	1416.92
		12442	76				3.9877	3.40815	13.2914		18429	24	15112	15		996.562	743.741	389.598		11742	48	12918	21		53.5051	5.69365	129.743				18528	4		1352.97	1494.03	1417.74
		13241	76				4.00704	3.38802	13.4282		18433	24	15114	15		994.06	739.386	388.285		11745	48	12920	21		53.703	5.69822	129.183				18530	4		1350.19	1493.78	1418.56
		13542	76				4.02615	3.36767	13.5652		18439	24	15116	15		991.345	735.018	387.692		13889	48	12922	21		53.723	5.70259	128.619				18533	4		1347.95	1494.65	1419.38
		14644	76				4.04505	3.34711	13.7022		18638	24	15118	15		988.769	730.636	386.066		13892	48	12924	21		53.7384	5.70677	128.052				18695	4		1344.68	1494.37	1420.21
		14863	76				4.06371	3.32634	13.8393		18768	24	15120	15		986.155	726.243	385.168		14003	48	12926	21		53.927	5.71076	127.482				18697	4		1342.31	1495.74	1421.03
		15971	76				4.25996	3.30537	13.9763		19130	24	15122	15		983.502	721.838	383.765		14163	48	12928	21		53.9378	5.71456	126.909				18700	4		1339.09	1495.61	1421.85
		16105	76				4.28267	3.28419	14.1134		19134	24	15125	15		980.811	717.422	382.91		14165	48	12930	21		53.9442	5.71817	126.334				18702	4		1336.25	1496.26	1422.66
		16110	76				4.66086	3.26283	14.2505		19995	24	17806	15		978.082	712.997	381.722		14168	48	13835	21		54.1241	5.72159	125.755				18704	4		1332.73	1496.62	1423.47
		16452	76				4.69229	3.24128	14.3875		19998	24	17808	15		975.316	708.563	380.729		14171	48	13837	21		54.304	5.72482	125.175				18708	4		1329.76	1497.95	1424.27
		16544	76				4.72377	3.21955	14.5244		5182	25	17810	15		972.69	704.121	380.101		15018	48	13839	21		54.4841	5.72787	124.592				18906	4		1326.12	1497.59	1425.07
		17179	76				4.93312	3.19765	14.6613		5188	25	17812	15		969.854	699.671	379.48		15024	48	13841	21		54.6646	5.73072	124.006				18908	4		1322.86	1497.63	1425.85
		17181	76				5.14703	3.17557	14.798		5192	25	17815	15		966.981	695.214	378.867		15793	48	13843	21		54.8455	5.73339	123.419				18910	4		1318.76	1497.2	1426.63
		17183	76				5.18778	3.15333	14.9345		5408	25	17819	15		964.25	690.752	378.955		16004	48	13845	21		54.8492	5.73588	122.83				18912	4		1315.75	1496.63	1427.39
		17504	76				5.22879	3.13093	15.0708		5511	25	18122	15		961.486	686.284	378.685		16634	48	13847	21		54.8491	5.73817	122.239				18914	4		1312.24	1496.11	1428.14
		19113	76				5.44787	3.10838	15.207		5729	25	18124	15		958.692	681.812	378.586		17267	48	13850	21		55.2008	5.74028	121.647				18916	4		1308.61	1495.63	1428.87
		19118	76				5.4939	3.08568	15.3428		6848	25	18126	15		955.867	677.336	378.307		18181	48	14342	21		55.38	5.74221	121.053				18919	4		1304.14	1495	1429.58
		19255	76				5.5403	3.06284	15.4784		6852	25	18128	15		953.011	672.857	378.373		18668	48	15969	21		55.3824	5.74395	120.458				18921	4		1301.11	1494.42	1430.28
		5647	77				5.76489	3.03986	15.6138		6932	25	18130	15		950.125	668.376	378.428		18671	48	15971	21		55.3813	5.74551	119.862				18923	4		1296.37	1493.87	1430.96
		5653	77				5.99437	3.01676	15.7487		7488	25	18133	15		947.031	663.893	378.298		18674	48	15973	21		55.5548	5.74689	119.265				19183	4		1292.73	1493.35	1431.62
		6076	77				6.05102	2.99352	15.8834		7740	25	19264	15		944.081	659.409	378.334		18981	48	15975	21		55.5517	5.74808	118.667				19187	4		1287.92	1492.87	1432.25
		7667	77				6.10826	2.97017	16.0176		8189	25	19266	15		941.28	654.925	378.36		18983	48	15977	21		55.5454	5.74908	118.068				19191	4		1284.2	1492.42	1432.86
		7674	77				6.16611	2.94671	16.1514		8191	25	19268	15		938.632	650.44	378.373		19601	48	15979	21		55.536	5.74991	117.469				19194	4		1279.49	1492.18	1433.45
		8778	77				6.22457	2.92313	16.2848		8193	25	19270	15		935.787	645.957	378.375		19816	48	16115	21		55.3502	5.75055	116.869				19326	4		1275.71	1491.8	1434.01
		10707	77				6.28366	2.89946	16.4177		8415	25	19272	15		932.919	641.475	378.193		19822	48	16118	21		55.339	5.751	116.269				19328	4		1271.45	1491.46	1434.54
		11236	77				6.34339	2.87568	16.5502		8534	25	19274	15		930.918	636.996	378.177		5161	49	16120	21		55.3249	5.75128	115.668				19330	4		1267.58	1491.15	1435.04
		11666	77				6.40377	2.85182	16.6821		8537	25	19278	15		928.027	632.519	378.149		5165	49	16122	21		55.3077	5.75137	115.068				19332	4		1262.9	1490.87	1435.51
		12445	77				6.46481	2.82787	16.8134		8541	25	19461	15		926.36	628.045	378.109		6108	49	16125	21		55.2876	5.75128	114.468				19335	4		1258.98	1490.27	1435.95
		12973	77				6.52653	2.80384	16.9441		8869	25	19464	15		923.993	623.575	378.059		6353	49	17856	21		55.2647	5.751	113.868				19506	4		1254.58	1490.06	1436.36
		13247	77				6.58893	2.77973	17.0743		8873	25	19467	15		922.864	619.11	377.996		6950	49	17859	21		55.2389	5.75055	113.268				19508	4		1250.77	1489.36	1436.73
		13537	77				6.65203	2.75556	17.2038		9117	25	19475	15		920.695	614.65	377.922		7385	49	17862	21		55.2104	5.74991	112.669				19510	4		1246.48	1489.23	1437.06
		14648	77				6.71584	2.73132	17.3326		9120	25	19800	15		919.771	610.195	377.836		7707	49	19401	21		55.1792	5.74908	112.071				19512	4		1242.95	1488.08	1437.36
		14863	77				6.78038	2.70702	17.4607		9787	25	5220	16		917.813	605.747	377.739		8398	49	19562	21		55.1453	5.74808	111.473				19516	4		1238.59	1487.85	1437.61
		15968	77				6.84565	2.68267	17.5881		9790	25	5223	16		916.397	601.305	377.63		8999	49	19565	21		55.1089	5.74689	110.876				19625	4		1235.33	1486.97	1437.83
		16105	77				6.91168	2.65827	17.7147		9847	25	5763	16		914.469	596.87	377.51		9164	49	19567	21		55.07	5.74551	110.28				19627	4		1231.94	1486.65	1438
		16458	77				6.97846	2.63383	17.8405		10317	25	5952	16		913.086	592.442	377.378		9657	49	19569	21		55.0287	5.74395	109.685				19629	4		1229.45	1485.49	1438.13
		16544	77				7.04602	2.60935	17.9656		10320	25	5954	16		910.482	588.023	377.234		9819	49	5905	22		54.985	5.74221	109.092				19738	4		1226.29	1485.44	1438.21
		17145	77				7.11437	2.58484	18.0897		10323	25	5956	16		909.118	583.612	377.079		10103	49	5907	22		54.939	5.74028	108.499				19740	4		1224.38	1484.36	1438.25
		17179	77				7.18352	2.56031	18.213		10643	25	5958	16		906.359	579.21	376.912		10107	49	6730	22		54.8908	5.73817	107.909				19742	4		1221.27	1484.04	1438.24
		17181	77				7.25349	2.53575	18.3354		10807	25	5960	16		904.658	574.818	376.734		11742	49	6732	22		54.8404	5.73588	107.319				19747	4		1219.4	1483.24	1438.19
		17184	77				7.32428	2.51117	18.4568		10809	25	5962	16		901.911	570.436	376.544		11745	49	6734	22		54.788	5.73339	106.732				19750	4		1217.37	1482.84	1438.08
		19116	77				7.39591	2.48658	18.5773		10811	25	5964	16		899.692	566.064	376.342		13889	49	6736	22		54.7335	5.73072	106.146				19754	4		1215.7	1482.64	1437.92
		19121	77				7.4684	2.46199	18.6968		10814	25	5967	16		896.771	561.702	376.129		14163	49	6738	22		54.6771	5.72787	105.562				19908	4		1213.85	1482.14	1437.71
		5646	78				7.54175	2.4374	18.8153		10966	25	8030	16		894.196	557.352	375.905		14165	49	6740	22		54.6188	5.72482	104.98				19910	4		1212.37	1482.19	1437.45
		5650	78				7.61598	2.4128	18.9327		10969	25	8032	16		891.267	553.014	375.669		15022	49	8058	22		54.5587	5.72159	104.401				19912	4		1210.88	1482.09	1437.13
		7663	78				7.69111	2.38822	19.0491		10972	25	8034	16		888.687	548.687	375.421		15789	49	8061	22		54.4969	5.71817	103.823				19914	4		1209.57	1482.37	1436.75
		7670	78				7.76714	2.54146	19.1643		11736	25	8036	16		885.753	544.373	375.162		15998	49	8063	22		54.4335	5.89237	103.248				19916	4		1208.25	1482.5	1436.32
		8771	78				7.84409	2.52141	19.2784		12030	25	8039	16		882.637	540.071	374.892		16635	49	8265	22		54.3685	5.89307	102.675				19918	4		1206.93	1482.47	1435.83
		10706	78				7.92198	2.50148	19.3914		12045	25	8041	16		879.688	535.782	374.61		17023	49	8267	22		54.302	5.89368	102.105				19920	4		1205.62	1482.47	1435.28
		12449	78				8.00081	2.48167	19.5032		12180	25	8043	16		876.558	531.507	374.317		17267	49	8271	22		54.2341	5.89419	101.537				19922	4		1204.3	1482.32	1434.67
		12978	78				8.0806	2.46199	19.6137		12811	25	8046	16		873.42	527.245	374.012		18180	49	8357	22		54.1649	5.89461	100.972				19924	4		1202.98	1482.02	1434
		13535	78				8.16136	2.44245	19.723		12814	25	8263	16		870.274	522.997	373.696		18183	49	10289	22		54.0944	5.89493	100.409				5066	5		1201.66	1481.93	1432.92
		14656	78				8.24311	2.42305	19.8311		12816	25	8851	16		867.121	518.764	373.368		18465	49	10292	22		54.0227	5.89517	99.85				5068	5		1200.35	1481.69	1431.96
		14864	78				8.32586	2.5816	19.9378		13000	25	8854	16		863.962	514.545	373.03		18669	49	10297	22		53.95	5.89531	99.2936				5070	5		1199.04	1481.65	1431.11
		15103	78				8.40962	2.74482	20.0432		13005	25	9023	16		860.796	510.341	372.68		18671	49	10786	22		53.8762	6.07317	98.7401				5072	5		1197.73	1481.11	1429.67
		15965	78				8.4944	2.73498	20.1473		13340	25	9025	16		857.626	506.152	372.318		18675	49	10788	22		53.8015	6.07763	98.1898				5074	5		1196.43	1480.96	1428.53
		16101	78				8.58022	2.72549	20.25		13345	25	9027	16		854.451	501.978	371.946		18818	49	10790	22		53.726	6.25991	97.6427				5077	5		1195.13	1480.48	1426.8
		16468	78				8.66709	2.71637	20.3513		13348	25	9029	16		851.272	497.821	371.562		18982	49	10792	22		53.6496	6.26888	97.0989				5079	5		1193.84	1480.21	1425.72
		16548	78				8.75502	2.88544	20.4512		13494	25	9031	16		848.089	493.679	371.167		19819	49	10794	22		53.5726	6.27796	96.5584				5081	5		1192.55	1479.97	1423.7
		17181	78				8.84403	3.05939	20.5496		14254	25	9490	16		844.904	489.553	370.761		5165	50	10796	22		53.495	6.28715	96.0213				5294	5		1191.27	1479.92	1422.15
		17184	78				8.93413	3.23833	20.6466		14257	25	9492	16		841.716	485.444	370.344		5574	50	10799	22		53.4168	6.47426	95.4878				5296	5		1190	1479.55	1420.01
		19120	78				9.02532	3.24455	20.742		15038	25	10406	16		838.527	481.352	369.916		6106	50	10802	22		53.3382	6.48818	94.9578				5298	5		1188.74	1479.55	1418.52
		19125	78				9.11763	3.25147	20.8359		15349	25	10702	16		835.337	477.276	369.477		6354	50	11151	22		53.2592	6.85794	94.4314				5300	5		1187.48	1479.39	1416.44
		5502	79				9.21106	3.43691	20.9283		15352	25	10705	16		832.146	473.217	369.027		6955	50	11155	22		53.18	6.88129	93.9087				5302	5		1186.24	1479.95	1414.47
		5646	79				9.30563	3.44976	21.0191		15356	25	10707	16		828.955	469.176	368.566		8398	50	11157	22		53.1005	6.90506	93.3897				5304	5		1185	1479.64	1412.27
		5649	79				9.40134	3.64126	21.1083		15758	25	10709	16		825.765	465.152	368.094		9006	50	11159	22		53.0209	7.10706	92.8746				5449	5		1183.78	1479.87	1410.35
		5652	79				9.49822	3.66029	21.1959		15923	25	10712	16		822.577	461.146	367.612		9151	50	11160	22		52.9413	7.13619	92.3634				5452	5		1182.56	1480.29	1407.5
		7659	79				9.59626	3.85809	21.2819		15926	25	10945	16		819.39	457.157	367.118		9653	50	11162	22		53.0395	7.16585	91.8561				5513	5		1181.36	1480.53	1404.77
		7666	79				9.69548	3.88355	21.3662		15932	25	11939	16		816.206	453.187	366.614		9815	50	11164	22		52.9645	7.19605	91.3527				5516	5		1180.17	1481.13	1401.98
		8783	79				9.7959	4.0879	21.4488		16071	25	11942	16		813.026	449.234	366.099		10103	50	11166	22		53.0677	7.2268	90.8534				5518	5		1179	1481.54	1399.15
		10705	79				9.89752	4.12004	21.5297		16378	25	12535	16		809.849	445.3	365.574		10108	50	11169	22		53.1757	7.25812	90.3582				5521	5		1177.83	1482.31	1395.39
		10710	79				10.0003	4.15338	21.6089		16618	25	12538	16		806.677	441.384	365.037		11746	50	11917	22		53.2888	7.29001	89.867				5629	5		1176.68	1483.23	1392.63
		11460	79				10.1044	4.18796	21.6864		17002	25	12541	16		803.51	437.487	364.491		11751	50	11920	22		53.4071	7.32248	89.3801				5631	5		1175.55	1483.97	1388.42
		12455	79				10.2097	4.22378	21.762		17005	25	12982	16		800.348	433.608	363.934		14163	50	12913	22		53.5308	7.53336	88.8974				5634	5		1174.42	1484.7	1385.58
		12715	79				10.3162	4.26086	21.8359		17248	25	13303	16		797.193	429.749	363.366		14166	50	12915	22		53.6601	7.57153	88.4189				5636	5		1173.32	1485.58	1380.93
		12990	79				10.424	4.29922	21.908		17251	25	13305	16		794.045	425.908	362.788		15785	50	12917	22		53.7952	7.78821	87.9447				5638	5		1172.23	1486.45	1377.3
		13535	79				10.533	4.33889	21.9783		17254	25	13307	16		790.905	422.086	362.2		15791	50	12919	22		53.7584	7.8323	87.4748				5640	5		1171.15	1487.3	1372.41
		13889	79				10.8212	4.37987	22.0467		17768	25	13310	16		787.773	418.283	361.601		15991	50	12921	22		53.901	7.87722	87.0093				6019	5		1170.09	1488.13	1369.05
		14309	79				11.2929	4.42219	22.1133		17772	25	13313	16		784.65	414.499	360.992		15996	50	12923	22		54.0499	8.10079	86.5482				6021	5		1169.05	1488.94	1364.25
		14662	79				11.5971	4.46586	22.178		18440	25	14288	16		781.536	410.735	360.373		16638	50	12926	22		54.0274	8.15189	86.0915				6023	5		1168.2	1489.73	1360.29
		15958	79				11.7297	4.5109	22.2408		18636	25	14291	16		778.433	406.99	359.744		17021	50	13832	22		54.1847	8.20395	85.6392				6025	5		1167.2	1490.5	1355.59
		16101	79				12.3974	4.55732	22.3017		18639	25	14450	16		775.34	403.265	359.105		17266	50	13835	22		54.171	8.25698	85.1914				6027	5		1166.21	1491.24	1351.37
		16291	79				13.0803	4.60516	22.3607		18643	25	14452	16		772.259	399.559	358.456		17268	50	13836	22		54.3373	8.311	84.748				6029	5		1165.24	1491.96	1347.45
		16546	79				13.423	4.65441	22.4178		18771	25	14454	16		769.19	395.873	357.797		18181	50	13838	22		54.5107	8.36602	84.3092				6031	5		1164.29	1492.66	1343.12
		17181	79				13.7726	4.70511	22.4729		19133	25	14456	16		766.133	392.206	357.128		18184	50	13841	22		54.5133	8.42205	83.8749				6033	5		1163.35	1493.33	1339.79
		18312	79				14.4847	4.75726	22.526		19140	25	15107	16		763.09	388.559	356.449		18463	50	13843	22		54.5188	8.47911	83.4451				6126	5		1162.44	1493.98	1335.86
		19123	79				15.035	4.81089	22.5771		19995	25	15110	16		760.061	384.932	355.761		18669	50	13845	22		54.7049	8.53721	83.0199				6129	5		1161.54	1494.6	1332.56
		5646	80				15.775	4.866	22.6263		19998	25	15112	16		757.046	381.325	355.062		18672	50	15975	22		54.8986	8.59637	82.5993				6135	5		1161.02	1495.19	1328.66
		5649	80				16.1759	4.92263	22.6734		5178	26	15114	16		754.047	377.737	354.355		18807	50	15977	22		54.9221	8.6566	82.1832				6137	5		1160.18	1495.76	1325.56
		5653	80				16.7625	4.98078	22.7186		5184	26	15116	16		751.063	374.169	353.637		18981	50	15979	22		55.1268	8.71791	81.7717				6140	5		1159.52	1496.29	1321.85
		7657	80				17.3617	5.04046	22.7617		5413	26	15119	16		748.096	370.622	352.91		18984	50	16116	22		55.3394	8.78033	81.3648				6427	5		1158.72	1496.8	1318.75
		7662	80				18.5069	5.10171	22.8027		5508	26	16498	16		745.146	367.094	352.174		5169	51	16118	22		55.5601	8.84385	80.9624				6429	5		1158.11	1497.28	1315.39
		8785	80				18.9674	5.16452	22.8418		5512	26	16500	16		742.214	363.586	351.428		5576	51	16120	22		55.6113	8.90851	80.5647				6431	5		1157.88	1497.73	1312.11
		10706	80				19.6147	5.22893	22.8787		6850	26	16503	16		739.299	360.098	350.673		6100	51	16123	22		55.8443	8.9743	80.1715				6433	5		1157.33	1498.15	1308.39
		10712	80				20.8091	5.29493	22.9136		7483	26	16692	16		736.404	356.63	349.909		6356	51	17853	22		55.908	9.04126	79.7829				6435	5		1156.99	1498.54	1305.11
		11462	80				21.6751	5.36256	22.9464		7486	26	17805	16		733.528	353.183	349.136		6701	51	17855	22		56.1538	9.10938	79.3988				6437	5		1157.03	1498.89	1301.73
		12459	80				22.2045	5.43182	22.9772		7883	26	17807	16		730.672	349.755	348.353		6956	51	17857	22		56.4084	9.17868	79.0194				6442	5		1156.93	1499.21	1298.08
		12993	80				23.6331	5.50273	23.0058		8081	26	17809	16		727.837	346.347	347.562		8397	51	17859	22		56.4943	9.24918	78.6445				6753	5		1157.57	1499.5	1294.52
		12997	80				24.3833	5.5753	23.0323		8087	26	17811	16		725.023	342.959	346.939		8401	51	17861	22		56.5848	9.32089	78.2741				6755	5		1158.27	1499.75	1290.85
		13533	80				25.5047	5.64955	23.0568		8192	26	17813	16		722.232	339.592	346.134		9009	51	17863	22		57.2135	9.39382	77.9083				6757	5		1159.91	1499.97	1287.1
		15953	80				26.6509	5.72549	23.0791		8195	26	17815	16		719.462	336.244	345.32		9146	51	17866	22		57.3271	9.468	77.5469				6758	5		1161.1	1500.15	1283.25
		16300	80				27.1111	5.80314	23.0993		8408	26	18126	16		716.715	332.917	344.498		9150	51	18331	22		57.4459	9.54342	77.1901				6761	5		1163.06	1500.3	1279.31
		16553	80				28.1123	5.88251	23.1174		8531	26	18128	16		713.993	329.609	343.667		9649	51	19077	22		57.5701	9.62011	76.8378				6763	5		1164.57	1500.41	1275.28
		17180	80				28.9571	5.96362	23.1334		8534	26	18130	16		711.294	326.322	343.005		9814	51	19399	22		57.8774	9.69807	76.4899				6764	5		1166.86	1500.48	1271.15
		17182	80				29.6412	6.04647	23.1472		8539	26	18132	16		708.62	323.054	342.161		9817	51	19408	22		58.0169	9.77733	76.1464				7023	5		1168.54	1500.51	1266.94
		17184	80				30.3382	6.13108	23.1589		8742	26	18136	16		705.971	319.807	341.309		10108	51	19560	22		58.1621	9.85789	75.8074				7025	5		1170.82	1500.51	1262.63
		18869	80				30.8705	6.21746	23.1685		8871	26	19270	16		703.348	316.579	340.627		10878	51	19562	22		58.6685	9.93976	75.4727				7028	5		1173	1500.47	1258.24
		19132	80				31.4115	6.30563	23.176		8875	26	19272	16		700.751	313.372	339.763		11750	51	19565	22		58.8341	10.023	75.1424				7030	5		1175.1	1500.38	1253.76
		19672	80				31.9615	6.39559	23.1813		8879	26	19274	16		698.181	310.184	338.891		12385	51	19567	22		59.1836	10.1075	74.8164				7032	5		1177.46	1500.26	1249.19
		7003	81				32.5205	6.48737	23.1845		9114	26	19277	16		695.639	307.016	338.011		14164	51	19569	22		59.5438	10.1934	74.4947				7034	5		1179.54	1500.1	1244.36
		7298	81				33.0885	6.58096	23.1855		9120	26	19466	16		693.124	303.868	337.123		15782	51	19572	22		59.9147	10.2807	74.1772				7037	5		1180.64	1499.55	1239.28
		8178	81				33.6656	6.67639	23.1844		9567	26	19468	16		690.638	300.741	336.228		15788	51	5534	23		60.1187	10.3693	73.864				7136	5		1182.86	1499.13	1234.3
		8471	81				34.2521	6.77365	23.1812		9787	26	19470	16		688.181	297.632	335.324		15988	51	5539	23		60.3295	10.4594	73.5549				7138	5		1183.91	1498.51	1228.89
		10210	81				34.8478	6.87277	23.1759		9790	26	19473	16		685.753	294.544	334.413		15992	51	6736	23		60.7247	10.5508	73.25				7141	5		1185.01	1497.86	1223.41
		10907	81				35.453	6.97376	23.1684		10968	26	5210	17		683.355	291.476	333.673		16642	51	6738	23		60.9533	10.6437	72.9493				7309	5		1185.81	1496.99	1218.04
		11351	81				36.0677	7.07661	23.1588		10971	26	5213	17		680.814	288.427	332.751		17016	51	6740	23		61.189	10.7379	72.6525				7312	5		1186.47	1496.27	1212.08
		12548	81				36.692	7.18135	23.1471		10975	26	5217	17		678.482	285.398	331.822		17267	51	6744	23		61.6094	10.8336	72.3598				7314	5		1186.99	1495.16	1206.75
		13291	81				37.3259	7.28797	23.1333		11737	26	5221	17		675.834	282.389	330.885		17269	51	6746	23		61.8636	10.9308	72.0711				7315	5		1187.73	1494.03	1200.48
		14122	81				37.9697	7.3965	23.1173		12031	26	5766	17		673.399	279.399	329.942		18181	51	6748	23		62.125	11.0294	71.7863				7318	5		1188.5	1492.69	1195.02
		14127	81				38.6233	7.50693	23.0993		12045	26	5952	17		670.654	276.429	328.991		18184	51	8061	23		62.5715	11.1295	71.5054				7320	5		1189.14	1491.33	1188.28
		14465	81				39.2868	7.61927	23.0791		12183	26	5956	17		668.128	273.479	328.033		18463	51	8063	23		62.852	11.231	71.2284				7322	5		1189.99	1489.42	1182.71
		15723	81				39.9603	7.73354	23.0569		12186	26	5958	17		665.296	270.548	326.894		18670	51	8261	23		63.1401	11.3341	70.9551				7325	5		1190.88	1488.02	1176.03
		15817	81				40.6439	7.84974	23.0326		12191	26	5960	17		662.687	267.637	325.58		18673	51	8264	23		63.6135	11.4386	70.6856				7460	5		1191.8	1485.72	1170.34
		16194	81				41.3377	7.96787	23.0062		12304	26	5962	17		659.776	264.745	324.44		18982	51	8266	23		63.9212	11.5447	70.4198				7463	5		1192.76	1483.93	1163.72
		17356	81				42.0418	8.08794	22.9777		12666	26	5964	17		657.094	261.872	322.951		19307	51	8268	23		64.2366	11.6522	70.1576				7465	5		1193.58	1481.09	1157.57
		7006	82				42.7561	8.20996	22.9472		12811	26	7260	17		654.287	259.019	321.295		5175	52	8270	23		64.5599	11.7613	69.8989				7468	5		1194.61	1479.29	1151.02
		7011	82				43.4809	8.33393	22.9146		13005	26	7262	17		651.709	256.363	320.172		5576	52	8274	23		65.0688	11.8719	69.6438				7516	5		1195.5	1476.77	1144.76
		7301	82				44.2161	8.45985	22.88		13118	26	7264	17		648.487	253.554	318.536		6096	52	10286	23		65.4123	11.9841	69.3922				7519	5		1196.44	1474.41	1138.27
		8174	82				44.9619	8.58773	22.8434		13343	26	7267	17		646.025	250.763	317.086		6358	52	10289	23		65.7638	12.0977	69.144				7524	5		1197.58	1471.87	1132.08
		8469	82				45.7183	8.89539	22.8047		13347	26	7770	17		642.573	247.992	315.299		6704	52	10291	23		66.1234	12.213	68.8991				7636	5		1198.59	1469.67	1125.48
		8477	82				46.4854	9.03171	22.7641		13500	26	7774	17		640.41	245.24	314.233		6964	52	10293	23		66.4912	12.5076	68.6575				7638	5		1199.81	1467.62	1119.53
		10223	82				47.2632	9.17008	22.7214		13851	26	8035	17		637.251	242.508	313.349		7316	52	10295	23		66.8671	12.6305	68.4191				7640	5		1201.06	1465.73	1113.17
		10911	82				48.0518	9.31053	22.6768		13855	26	8037	17		635.203	239.794	311.772		8476	52	10297	23		67.2511	12.9328	68.1839				7642	5		1202.17	1462.93	1107.11
		11348	82				48.8514	9.45304	22.6302		14252	26	8039	17		631.985	237.1	310.56		9147	52	10790	23		67.6434	13.0636	67.9518				7644	5		1203.49	1460.99	1100.99
		13302	82				49.6618	9.59763	22.5816		14254	26	8041	17		630.055	234.603	309.703		9645	52	10792	23		68.044	13.3739	67.7228				7900	5		1204.85	1459.37	1095
		13452	82				50.4832	9.74429	22.5312		14259	26	8043	17		627.476	231.952	308.495		9815	52	10794	23		68.4528	13.6905	67.4967				7902	5		1206.23	1457.19	1088.96
		14119	82				51.3157	9.89303	22.4787		15039	26	8045	17		625.478	229.146	307.287		9820	52	10796	23		68.8699	14.0134	67.2735				7904	5		1207.65	1455.5	1083.05
		14123	82				52.1593	10.0438	22.4244		15044	26	8047	17		623.354	226.537	306.604		10873	52	10800	23		69.2953	14.3429	67.0532				7906	5		1209.1	1453.94	1076.93
		14465	82				53.0141	10.1967	22.3682		15368	26	8264	17		621.629	223.601	305.918		11753	52	11155	23		69.7291	14.5012	66.8357				7908	5		1210.58	1452.17	1071.64
		14688	82				53.88	10.3517	22.3101		15761	26	8847	17		619.947	220.865	305.227		12382	52	11157	23		70.1712	14.8395	66.6209				7910	5		1212.1	1451.04	1065.09
		15802	82				54.7572	10.5087	22.2501		15925	26	8849	17		618.829	217.806	304.355		15547	52	11159	23		70.6217	15.0066	66.4087				7913	5		1213.64	1449.86	1059.92
		16225	82				55.6457	10.6678	22.1883		15928	26	8851	17		617.22	215.125	303.479		15779	52	11160	23		71.0806	15.1761	66.1991				8058	5		1215.21	1448.44	1054.37
		17359	82				56.5456	10.829	22.1247		16997	26	8853	17		616.176	211.6	302.6		15785	52	11162	23		71.5478	15.348	65.992				8060	5		1216.81	1447.31	1048.98
		5524	83				57.4568	10.9923	22.0593		17000	26	9027	17		614.815	208.812	302.069		15984	52	11164	23		72.0234	15.6999	65.7873				8062	5		1218.44	1445.95	1042.86
		7010	83				58.3795	11.1576	21.992		17004	26	9029	17		613.493	205.357	301.362		15988	52	11166	23		72.5074	16.0588	65.4116				8064	5		1220.1	1444.7	1037.42
		7304	83				59.3136	11.325	21.923		17110	26	9031	17		612.384	202.466	300.301		16644	52	11168	23		72.9998	16.2468	65.0425				8066	5		1221.79	1443.38	1031.25
		8168	83				60.2593	11.4944	21.8523		17246	26	9034	17		611.483	198.39	299.589		17011	52	11909	23		73.5005	16.4373	64.8533				8069	5		1223.5	1442	1025.77
		8466	83				61.2164	11.6659	21.7798		17248	26	9037	17		610.614	195.241	299.052		17268	52	11912	23		74.0097	16.6305	64.3192				8204	5		1225.24	1440.56	1019.56
		8475	83				62.1851	11.8394	21.7056		17251	26	14289	17		609.428	191.263	298.162		17272	52	11914	23		74.5271	17.004	64.1425				8207	5		1227.01	1439.06	1014.39
		8948	83				63.1654	12.015	21.6297		17686	26	15103	17		608.63	187.863	297.799		18184	52	11917	23		75.053	17.2068	63.6207				8208	5		1228.81	1437.49	1007.81
		10219	83				64.1573	12.1926	21.5522		17767	26	15106	17		607.862	184.334	296.91		18671	52	12911	23		75.5871	17.4124	63.2824				8211	5		1230.63	1435.86	1002.45
		10774	83				65.1608	12.3722	21.473		17771	26	15109	17		607.126	180.334	296.37		18676	52	12913	23		76.1296	17.6206	62.9498				8213	5		1232.48	1434.17	995.669
		11359	83				66.1759	12.5538	21.3921		18022	26	15111	17		606.42	177.261	295.657		19304	52	12915	23		76.6803	17.8317	62.7962				8222	5		1234.35	1432.41	990.829
		13305	83				67.2027	12.7374	21.3097		18439	26	15113	17		605.747	172.492	294.943		5580	53	12917	23		77.2393	18.0454	62.1233				8713	5		1236.24	1430.6	984.59
		13445	83				68.2412	12.9231	21.2257		18443	26	15115	17		605.104	169.537	294.05		6095	53	12919	23		77.8065	18.2619	61.8112				8715	5		1238.16	1428.72	979.413
		14115	83				69.2913	13.1107	21.1401		19141	26	15117	17		604.494	164.712	293.509		6707	53	12921	23		78.3819	18.4812	61.6774				8717	5		1240.1	1426.78	973.547
		14118	83				70.3531	13.3002	21.053		19264	26	15120	17		603.914	161.877	292.616		6966	53	12923	23		78.9655	18.881	61.1973				8719	5		1242.06	1424.78	967.52
		14465	83				71.4266	13.4918	20.9643		19269	26	17574	17		603.367	157.688	291.897		7310	53	13827	23		79.5571	19.1103	60.8997				8721	5		1244.05	1422.72	962.04
		14682	83				72.5117	13.6853	20.8742		19996	26	17805	17		602.85	154.783	291.178		7428	53	13829	23		80.1569	19.3426	60.78				8723	5		1246.05	1420.6	956.573
		15797	83				73.6086	13.8807	20.7826		19999	26	17808	17		602.192	150.873	290.46		9146	53	13831	23		80.7647	19.5777	60.4869				8725	5		1248.08	1418.41	950.586
		16222	83				74.717	14.078	20.6895		5177	27	17810	17		601.396	148.414	289.565		9640	53	13833	23		81.3805	19.9935	60.1982				8728	5		1250.12	1416.17	945.139
		17360	83				75.8372	14.2772	20.5951		5180	27	17812	17		600.987	144.941	288.666		9814	53	13835	23		82.0042	20.2389	59.9137				8968	5		1252.19	1413.87	939.009
		19170	83				76.9689	14.4784	20.4992		5418	27	17814	17		600.088	142.908	287.943		9817	53	13837	23		82.6358	20.4873	59.8065				9008	5		1254.27	1411.51	933.419
		7012	84				78.1123	14.6814	20.402		5507	27	17934	17		599.234	140.025	287.043		9824	53	13839	23		83.2753	20.7388	59.699				9011	5		1256.37	1409.09	927.313
		7017	84				79.2672	14.8862	20.3034		5510	27	17937	17		598.596	138.221	286.14		10871	53	13842	23		83.9225	20.9933	59.2442				9013	5		1258.49	1406.62	921.925
		7308	84				80.4337	15.0929	20.2035		6065	27	18129	17		597.303	135.215	285.234		11755	53	15502	23		84.5774	21.2508	58.9709				9015	5		1260.63	1404.08	915.852
		8163	84				81.6118	15.3014	20.1023		6068	27	18131	17		596.759	133.293	284.326		12378	53	15979	23		85.2399	21.5113	58.7012				9017	5		1262.78	1401.49	910.146
		8463	84				82.8013	15.5117	19.9998		6070	27	18134	17		595.386	130.866	283.416		12382	53	16119	23		85.91	21.7749	58.6083				9019	5		1264.77	1398.84	904.283
		8467	84				84.0023	15.7237	19.8961		6073	27	19095	17		594.592	129.162	282.503		13463	53	16125	23		86.5876	22.0416	58.1676				9022	5		1266.96	1396.13	898.44
		11360	84				85.2147	15.9375	19.7912		6855	27	19099	17		592.976	127.122	281.588		15542	53	17852	23		87.2727	22.3113	57.9079				9161	5		1269.15	1393.37	892.795
		13310	84				86.4385	16.1531	19.6851		6923	27	19103	17		591.946	125.622	280.672		15777	53	17854	23		87.965	22.584	57.6512				9165	5		1271.19	1390.55	886.644
		13442	84				87.6736	16.3704	19.5778		7305	27	19105	17		590.968	123.783	279.753		15781	53	17856	23		88.6647	22.8598	57.224				9175	5		1273.25	1387.68	880.865
		14113	84				88.92	16.5893	19.4693		7311	27	19276	17		590.042	122.133	278.833		15980	53	17859	23		89.3715	23.1387	57.1508				9654	5		1275.49	1384.75	874.757
		14115	84				90.1776	16.8099	19.3598		7480	27	19279	17		589.512	120.667	277.912		15983	53	17861	23		90.0854	23.4206	56.9024				9656	5		1277.57	1381.76	868.846
		14118	84				91.4464	17.0322	19.2492		7483	27	19470	17		588.851	119.035	276.989		16651	53	17863	23		90.8063	23.7055	56.8299				9658	5		1279.49	1378.72	862.606
		14678	84				92.7262	17.256	19.1375		7881	27	19472	17		588.581	117.762	276.066		17007	53	17866	23		91.5342	23.9935	56.7556				9660	5		1281.78	1375.63	856.562
		15796	84				94.0171	17.4815	19.0248		8080	27	19474	17		587.999	116.491	275.141		17270	53	18173	23		92.2688	24.2846	56.5059				9662	5		1283.9	1372.48	850.365
		16220	84				95.3188	17.7085	18.911		8083	27	19477	17		588.155	115.051	274.215		17274	53	18319	23		93.0101	24.5787	56.432				9664	5		1285.85	1369.28	844.367
		17368	84				96.6315	17.937	18.7963		8089	27	19480	17		587.989	113.791	273.288		17951	53	18491	23		93.7581	24.8758	56.356				9666	5		1288.17	1366.03	838.22
		18865	84				97.9549	18.167	18.6807		8197	27	19483	17		588.031	112.535	272.361		18137	53	19398	23		94.5126	25.176	56.2779				9668	5		1289.98	1362.72	832.098
		19163	84				99.2891	18.3985	18.5641		8413	27	5204	18		587.927	111.283	271.434		18674	53	19401	23		95.2735	25.4792	56.0243				9800	5		1291.98	1359.37	826.003
		5506	85				100.634	18.6315	18.4466		8419	27	5207	18		588.204	110.034	270.506		19303	53	19403	23		96.0406	25.7854	55.9462				9802	5		1293.64	1355.96	819.936
		7015	85				101.989	18.8658	18.3283		8531	27	5210	18		588.503	108.79	269.578		5587	54	19560	23		96.814	26.0946	55.8659				9804	5		1295.67	1352.33	813.898
		7019	85				103.355	19.1015	18.2091		8533	27	5214	18		588.652	107.55	268.65		6094	54	19562	23		97.5934	26.4069	55.7833				9806	5		1297.36	1348.82	807.892
		7022	85				104.731	19.3386	18.0891		8536	27	5381	18		589.175	106.315	267.722		6707	54	19565	23		98.3788	26.7221	55.6984				9808	5		1299.41	1345.27	801.918
		7309	85				106.117	19.577	17.9683		8741	27	5383	18		589.715	105.085	266.795		6711	54	19567	23		99.1699	27.0403	55.6112				9810	5		1300.78	1341.49	795.979
		7315	85				107.513	19.8166	17.8468		8873	27	5385	18		590.272	103.86	265.868		6969	54	19569	23		99.9668	27.3615	55.5216				9812	5		1302.35	1337.66	790.075
		8158	85				108.919	20.0575	17.7245		8876	27	5387	18		590.845	102.639	264.941		6975	54	19571	23		100.769	27.6857	55.4297				9962	5		1303.25	1333.62	784.208
		8459	85				110.335	20.2997	17.6015		8882	27	5389	18		591.435	101.425	264.015		7306	54	19574	23		101.577	28.0128	55.3353				9964	5		1305.04	1329.89	778.38
		10952	85				111.761	20.5429	17.4779		9117	27	5391	18		592.041	100.216	263.09		7310	54	5529	24		102.39	28.3428	55.2386				9966	5		1306.34	1325.76	772.591
		11363	85				113.196	20.7873	17.3536		9561	27	5394	18		592.662	99.0123	262.166		9146	54	5532	24		103.209	28.6757	55.1394				9968	5		1308.37	1321.77	766.843
		13436	85				114.641	21.0328	17.2287		9563	27	5951	18		593.298	97.8148	261.243		9641	54	5535	24		104.032	29.0115	55.0377				9970	5		1309.37	1317.55	761.138
		14111	85				116.095	21.2794	17.1031		9567	27	5958	18		593.948	96.6235	260.321		9816	54	5538	24		104.86	29.3502	54.9336				9972	5		1311.65	1313.48	755.477
		14113	85				117.559	21.3536	16.9771		9789	27	5960	18		594.612	95.4385	259.4		9820	54	6741	24		105.693	29.6918	54.827				9974	5		1312.72	1309.19	749.86
		14116	85				119.031	21.6064	16.8504		9795	27	5962	18		595.289	94.2599	258.481		10877	54	6744	24		106.531	29.8628	54.7179				9976	5		1315.78	1305.03	744.29
		14398	85				120.512	21.8601	16.7233		10933	27	5966	18		595.979	93.088	257.564		11761	54	6746	24		107.373	30.2143	54.6063				9978	5		1317.11	1300.84	738.768
		14676	85				122.002	22.1147	16.5956		10974	27	6137	18		596.68	91.9228	256.648		12375	54	6748	24		108.22	30.5685	54.4922				10231	5		1320.77	1296.97	733.294
		15791	85				123.501	22.3699	16.4676		11733	27	6142	18		597.394	90.7646	255.734		12381	54	6750	24		109.07	30.9254	54.3755				10244	5		1322.02	1292.2	727.871
		16217	85				125.007	22.6259	16.339		12040	27	6619	18		598.118	89.6134	254.823		12942	54	6753	24		109.925	31.285	54.2562				10246	5		1326.3	1288.46	722.499
		17376	85				126.522	22.8826	16.2101		12186	27	7265	18		598.853	88.4695	253.913		13457	54	8063	24		110.783	31.6472	54.1344				10248	5		1327.28	1284.17	717.179
		17865	85				128.045	23.1399	16.0808		12190	27	7268	18		599.597	87.3329	253.006		14352	54	8256	24		111.645	32.012	54.01				10250	5		1332	1280.38	711.913
		18851	85				129.576	23.3979	15.9511		12296	27	7270	18		600.351	86.2039	252.101		15539	54	8258	24		112.511	32.3794	53.883				10253	5		1333.95	1276.06	706.701
		19163	85				131.115	23.6563	15.8211		12300	27	7273	18		601.112	85.0825	251.198		15775	54	8260	24		113.38	32.7493	53.7533				10255	5		1337.53	1272.24	701.546
		6308	86				132.661	23.9153	15.6908		12304	27	8847	18		601.882	83.9689	250.298		15779	54	8262	24		114.252	33.1218	53.6211				10258	5		1338.88	1268.24	696.447
		6944	86				134.214	24.1747	15.5603		12665	27	8849	18		602.659	82.8632	249.401		15980	54	8264	24		115.127	33.4967	53.4862				10260	5		1342.54	1264.77	691.406
		7019	86				135.775	24.4346	15.4294		13116	27	8851	18		603.442	81.7655	248.507		15985	54	8266	24		116.005	33.8742	53.3488				10262	5		1344.65	1260.41	686.424
		7022	86				137.342	24.6948	15.2984		13119	27	9031	18		604.231	80.6759	247.616		16665	54	8269	24		116.886	34.254	53.2086				10265	5		1348.02	1256.23	681.502
		7025	86				138.916	24.9553	15.1672		13316	27	9033	18		605.026	79.5947	246.728		17003	54	10285	24		117.769	34.6363	53.0659				10485	5		1350.36	1252.4	676.641
		7313	86				140.496	25.2161	15.0357		13319	27	9036	18		605.824	78.5217	245.843		17012	54	10287	24		118.655	35.0209	52.9204				10487	5		1353.6	1248.39	671.842
		7321	86				142.083	25.4771	14.9042		13503	27	9038	18		606.626	77.4573	244.962		17275	54	10289	24		119.542	35.4079	52.7724				10490	5		1355.79	1243.85	667.106
		8155	86				143.676	25.7383	14.7725		13851	27	9040	18		607.432	76.4014	244.084		17624	54	10291	24		120.432	35.7971	52.6216				10491	5		1358.87	1239.82	662.434
		8456	86				145.274	25.9997	14.6407		13854	27	9042	18		608.239	75.3542	243.21		17945	54	10293	24		121.323	36.1886	52.4682				10493	5		1361.43	1234.39	658.003
		10943	86				146.878	26.2611	14.5088		14248	27	9044	18		609.048	74.3158	242.34		18138	54	10295	24		122.216	36.5823	52.3122				10496	5		1365.06	1229.84	653.465
		11370	86				148.487	26.5225	14.3769		14251	27	9046	18		609.857	73.2863	241.473		18676	54	10297	24		123.111	36.9782	52.5091				10634	5		1367.63	1225.28	648.994
		13433	86				150.102	26.7839	14.245		14255	27	9747	18		610.667	72.2656	240.61		19029	54	10797	24		124.007	37.3763	52.3567				10636	5		1371.26	1220.18	644.589
		13437	86				151.721	27.0452	14.113		15043	27	9750	18		611.476	71.254	239.752		19301	54	10801	24		124.903	37.7764	52.3797				10638	5		1374.17	1215.43	640.253
		14107	86				153.345	27.3064	13.9811		15889	27	12981	18		612.283	70.2515	238.897		19305	54	10805	24		125.801	38.1786	52.2268				10640	5		1377.08	1211.55	635.985
		14111	86				154.973	27.5675	13.8492		16798	27	12983	18		613.088	69.2582	238.047		5593	55	10809	24		126.699	38.5828	52.0717				10642	5		1380.33	1206.61	631.965
		14117	86				156.605	27.8282	13.7174		17000	27	12986	18		613.89	68.2742	237.202		6098	55	11157	24		127.598	38.9889	52.0919				10644	5		1383.21	1202.19	627.841
		14458	86				158.241	28.0887	13.5856		17004	27	12990	18		614.689	67.2994	236.36		6388	55	11159	24		128.497	39.397	52.1144				10646	5		1386.24	1197.06	623.789
		14672	86				159.881	28.3489	13.454		17103	27	14279	18		615.482	66.334	235.524		6710	55	11161	24		129.396	39.8069	51.9612				10649	5		1389.25	1193.15	619.807
		14680	86				161.524	28.6086	13.3225		17106	27	14284	18		616.27	65.3781	234.692		6714	55	11163	24		130.295	40.2186	51.9838				10794	5		1392.23	1187.99	615.898
		14998	86				163.17	28.868	13.1912		17243	27	15113	18		617.052	64.4317	233.865		6972	55	11165	24		131.193	40.6321	51.8309				10796	5		1395.36	1184.59	612.062
		15773	86				164.819	29.1268	13.0601		17246	27	15115	18		617.827	63.4948	233.043		7303	55	11168	24		132.092	41.0474	51.6761				10798	5		1398.11	1179.42	608.299
		17211	86				166.47	29.385	12.9291		17248	27	15117	18		618.595	62.5674	232.226		7309	55	11902	24		132.989	41.4643	51.5192				10800	5		1401.19	1175.83	604.61
		17373	86				168.123	29.6426	12.7984		17685	27	15120	18		619.353	61.6498	231.414		8040	55	11904	24		133.885	41.8828	51.3604				10802	5		1404.07	1170.66	600.996
		18680	86				169.779	29.8996	12.6679		17766	27	16102	18		620.103	60.7417	230.608		9146	55	11906	24		134.781	42.3028	51.3774				10804	5		1407.28	1166.71	597.634
		18854	86				171.436	30.1558	12.5376		17769	27	16105	18		620.842	59.8434	229.806		9634	55	11908	24		135.675	42.7244	51.2192				10808	5		1410.12	1162.75	594.352
		19160	86				173.094	30.4113	12.4077		18003	27	16361	18		621.57	58.9549	229.01		9818	55	11910	24		136.567	43.1474	51.0592				10917	5		1413.46	1159.14	590.972
		5422	87				174.753	30.6659	12.278		18026	27	16363	18		622.286	58.0761	228.22		9824	55	11912	24		137.458	43.5718	50.8974				10919	5		1416.59	1155.17	588.025
		6305	87				176.413	30.9196	12.1487		18216	27	16365	18		622.99	57.2071	227.435		9829	55	11916	24		138.347	43.9975	50.7339				10921	5		1420.05	1151.9	584.807
		6312	87				178.073	31.1723	12.0197		18441	27	16367	18		623.681	56.348	226.656		11766	55	12349	24		139.233	44.4245	50.7465				10923	5		1423.32	1148.45	582.023
		6943	87				179.734	31.4241	11.891		18444	27	16370	18		624.358	55.4986	225.883		12372	55	12910	24		140.118	44.8527	50.584				10925	5		1427.09	1144.82	578.97
		7022	87				181.394	31.6748	11.7627		18447	27	16683	18		625.019	54.6592	225.115		12377	55	12912	24		140.999	45.2821	50.42				10927	5		1430.14	1141.55	576.35
		7024	87				183.053	31.9243	11.6349		19261	27	16686	18		625.665	53.8296	224.354		12937	55	12915	24		141.878	45.7125	50.4322				10929	5		1433.88	1138.11	573.818
		7316	87				184.712	32.1727	11.5074		19263	27	16690	18		626.295	53.0099	223.598		12940	55	12917	24		142.754	46.1439	50.4474				10933	5		1437.42	1135.21	571.373
		7322	87				186.37	32.4198	11.3804		19265	27	17567	18		626.907	52.2	222.675		13460	55	12919	24		143.627	46.5764	50.2879				11118	5		1440.77	1131.61	568.661
		8149	87				188.026	32.6656	11.2538		19269	27	17569	18		627.501	51.4001	221.936		14349	55	12922	24		144.496	47.0097	50.1272				11120	5		1444.46	1129.26	566.918
		8452	87				189.681	32.9101	11.1277		19755	27	17934	18		628.076	50.61	221.204		14353	55	13824	24		145.362	47.4438	49.9653				11122	5		1447.96	1126.42	564.744
		9543	87				191.333	33.1532	11.002		19758	27	18132	18		628.632	49.8299	220.477		15056	55	13827	24		146.224	47.8787	50.1578				11125	5		1451.63	1123.6	563.193
		9551	87				192.983	33.3948	10.8769		19762	27	18135	18		629.167	49.0596	219.757		15535	55	13829	24		146.908	48.3142	50.0025				11278	5		1455.1	1120.98	561.034
		13431	87				194.63	33.6348	10.7522		19998	27	19100	18		629.682	48.2991	219.043		15541	55	13831	24		147.766	48.7504	50.202				11281	5		1458.57	1117.32	559.85
		13436	87				196.273	33.8733	10.6281		5097	28	19102	18		630.174	47.5486	218.336		15774	55	13833	24		148.446	49.1872	50.054				11433	5		1462.01	1115.27	558.24
		14104	87				197.914	34.1101	10.5046		5175	28	19105	18		630.644	46.8078	217.635		15777	55	13835	24		149.299	49.6244	49.9054				11435	5		1465.45	1111.5	557.26
		14109	87				199.55	34.3453	10.3816		5341	28	19107	18		631.091	46.0769	216.941		15981	55	13837	24		149.974	50.062	49.7562				11437	5		1468.69	1109.68	555.857
		14670	87				201.183	34.5786	10.2591		5506	28	19110	18		631.514	45.3558	216.253		16669	55	15090	24		150.821	50.5	49.6064				11588	5		1472.09	1106.85	555.261
		14675	87				202.811	34.8102	10.1373		5509	28	19113	18		631.912	44.6445	215.572		16999	55	15099	24		151.489	50.9382	49.9897				11590	5		1474.76	1104.94	553.891
		15768	87				204.434	35.0399	10.0161		5513	28	19281	18		632.284	43.9429	214.898		17279	55	15499	24		152.329	51.3767	49.8525				11592	5		1477.76	1102.02	553.503
		16207	87				206.051	35.2676	9.89543		6066	28	19286	18		632.63	43.2511	214.23		17620	55	15502	24		152.989	51.8152	49.7153				11595	5		1481.1	1099.84	551.986
		16741	87				207.664	35.4934	9.95324		6069	28	19472	18		632.95	42.569	213.57		17946	55	16124	24		153.821	52.2538	50.2893				11598	5		1484.24	1096.64	551.976
		17252	87				209.27	35.7171	9.83839		6071	28	19474	18		633.241	41.8965	212.916		17949	55	17854	24		154.473	52.6923	50.5258				11846	5		1487	1094.89	551.376
		17379	87				210.87	35.9387	9.72428		6077	28	19476	18		633.505	41.2336	212.269		17954	55	17856	24		155.123	53.1307	50.7717				11852	5		1489.57	1091.77	551.769
		18855	87				212.464	36.1582	9.61094		6911	28	19743	18		633.74	40.5803	211.63		18140	55	17858	24		155.943	53.5689	51.0273				12007	5		1492.28	1089.58	551.221
		19159	87				214.05	36.3754	9.49838		6914	28	5201	19		633.945	39.9366	210.997		19302	55	17861	24		156.756	54.0068	52.0042				12009	5		1494.78	1086.54	552.195
		5419	88				215.63	36.5904	9.3866		6916	28	5203	19		634.12	39.3023	210.371		19305	55	17862	24		157.215	54.4444	52.298				12010	5		1497.25	1084.25	551.705
		6304	88				217.201	36.8031	9.27562		6919	28	5206	19		634.264	38.6776	209.753		19308	55	17864	24		158.022	54.8816	53.1362				12012	5		1499.7	1081.12	552.735
		6307	88				218.765	37.0134	9.16546		7315	28	5209	19		634.377	38.0622	209.141		5597	56	17867	24		158.82	55.3182	54.1769				12014	5		1502.28	1078.73	552.652
		6310	88				220.32	37.2212	9.05613		7478	28	5213	19		634.458	37.4562	208.537		6388	56	18170	24		159.437	55.7543	55.2473				12016	5		1504.66	1075.5	554.449
		6941	88				221.866	37.4266	8.94763		7481	28	5385	19		634.506	36.8595	207.94		6390	56	18172	24		160.223	56.1897	56.526				12019	5		1507.01	1073.36	554.268
		7025	88				223.404	37.6295	8.83999		7483	28	5387	19		634.521	36.272	207.176		6713	56	18176	24		161	56.6243	56.9512				12202	5		1509.33	1070.56	556.328
		7030	88				224.932	37.8297	8.7332		7485	28	5389	19		634.502	35.6938	206.425		6717	56	18325	24		161.768	57.0581	57.7459				12204	5		1511.62	1068.34	556.055
		7319	88				226.45	38.0273	8.62729		8082	28	5391	19		634.448	35.1247	205.858		6994	56	18328	24		162.527	57.4909	58.0391				12207	5		1513.87	1065.29	558.197
		7324	88				227.958	38.2222	8.52226		8085	28	5393	19		634.36	34.5646	205.124		7300	56	18333	24		162.93	57.9228	58.3514				12211	5		1516.09	1062.8	558.02
		8144	88				229.455	38.4144	8.41812		8088	28	5396	19		634.237	34.0136	204.229		7306	56	18483	24		163.68	58.3535	58.6785				12256	5		1518.28	1060.36	559.374
		8449	88				230.942	38.6038	8.31488		8416	28	5952	19		634.077	33.4716	203.523		7698	56	18487	24		164.419	58.7831	59.0207				12528	5		1520.43	1057.97	559.987
		9313	88				232.417	38.7903	8.21255		8421	28	5954	19		633.881	32.9384	202.134		8040	56	18491	24		165.148	59.2114	59.2004				12532	5		1522.55	1055.28	560.731
		9540	88				233.88	38.9739	8.11115		8805	28	5956	19		633.649	32.4141	201.294		9147	56	18495	24		165.867	59.6384	59.0443				12536	5		1524.64	1052.98	561.245
		9543	88				235.332	39.1546	8.01067		8877	28	5958	19		633.378	31.8985	200.468		9639	56	19401	24		166.576	60.064	59.0772				12635	5		1526.7	1050.03	561.52
		9547	88				236.771	39.3323	7.91113		8881	28	5960	19		633.07	31.3916	199.311		9821	56	19403	24		167.274	60.488	59.2945				12637	5		1528.72	1047.64	562.076
		10695	88				238.198	39.5069	7.81254		9120	28	5962	19		632.724	30.8934	198.177		11769	56	19406	24		167.962	60.9104	59.3453				12639	5		1530.71	1045.14	562.388
		13425	88				239.612	39.6785	7.7149		9558	28	8848	19		632.339	30.4036	197.066		12368	56	19561	24		168.639	61.3312	59.4074				12641	5		1532.66	1042.68	563.157
		13430	88				241.012	39.8469	7.61822		9561	28	8850	19		631.915	29.9224	195.803		12373	56	19563	24		169.305	61.7502	59.481				12644	5		1534.59	1039.91	563.849
		14102	88				242.399	40.0121	7.52251		9564	28	8852	19		631.452	29.4495	195.261		12932	56	19565	24		169.96	62.1673	59.7394				12647	5		1536.48	1037.54	564.468
		14463	88				243.771	40.1742	7.42778		10795	28	8854	19		630.948	28.985	194.728		12935	56	19567	24		170.603	62.5824	60.0051				12822	5		1538.33	1034.7	565.886
		14667	88				245.129	40.3329	7.33402		10798	28	9749	19		630.231	28.5287	193.857		13461	56	19568	24		171.235	62.9956	60.2782				12824	5		1540.15	1032.07	567.043
		15764	88				246.473	40.4883	7.24126		10927	28	9752	19		629.304	28.0806	193.002		14348	56	19571	24		172.033	63.4066	60.5589				12826	5		1541.94	1029.48	568.294
		16204	88				247.801	40.6404	7.14949		10931	28	12166	19		628.519	27.6406	192.512		14350	56	19573	24		172.646	63.8154	60.8473				12828	5		1543.7	1026.77	569.812
		16743	88				249.114	40.7891	7.05872		11400	28	12168	19		627.523	27.2086	191.856		14355	56	19575	24		173.247	64.2219	61.1436				12830	5		1545.42	1024.27	571.42
		17247	88				250.411	40.9343	6.96896		12046	28	12171	19		626.493	26.7845	191.56		15058	56	5527	25		173.836	64.626	61.448				12832	5		1547.1	1021.65	573.289
		18855	88				251.691	41.0761	6.88021		12190	28	12177	19		625.435	26.3682	191.093		15350	56	5530	25		174.413	65.0276	61.7606				12834	5		1548.76	1019.07	575.241
		19167	88				252.956	41.2144	6.79247		12658	28	12983	19		624.346	25.9597	190.808		15532	56	5533	25		174.805	65.4267	62.0816				13021	5		1550.37	1016.54	577.276
		5421	89				254.203	41.3491	6.70576		12661	28	12985	19		623.055	25.5589	190.882		15537	56	5536	25		175.361	65.8231	62.4112				13023	5		1551.96	1014.06	579.394
		6304	89				255.434	41.4802	6.62007		12664	28	12987	19		622.084	25.1657	190.266		15771	56	5539	25		175.905	66.2168	62.7495				13026	5		1553.51	1011.62	581.594
		6307	89				256.647	41.7855	6.53541		12815	28	12989	19		620.73	24.78	190.01		16672	56	6749	25		176.437	66.6077	63.0967				13028	5		1555.03	1009.23	583.874
		6309	89				257.842	41.9138	6.45178		13113	28	12991	19		619.875	24.4017	189.761		16685	56	6753	25		176.955	66.9957	63.4529				13030	5		1556.51	1006.9	586.235
		6313	89				259.02	42.0385	6.36919		13116	28	12994	19		618.637	24.0307	189.698		16690	56	6756	25		177.461	67.3807	63.8183				13032	5		1557.96	1004.61	588.677
		6943	89				260.178	42.1596	6.28763		13119	28	14271	19		617.194	23.667	189.82		16995	56	8251	25		177.953	67.7626	64.193				13201	5		1559.37	1002.38	591.197
		7030	89				261.318	42.277	6.20712		13316	28	14273	19		615.376	23.3104	190.133		17060	56	8253	25		178.432	68.1414	64.5773				13205	5		1560.75	1000.19	593.975
		7035	89				262.44	42.3908	6.12765		13318	28	14275	19		614.06	22.9609	189.935		17283	56	8255	25		178.897	68.5169	64.9712				13212	5		1562.09	998.067	596.656
		7323	89				263.368	42.8564	6.04923		13508	28	14278	19		612.541	22.6184	189.927		17613	56	8258	25		179.35	68.889	65.375				13215	5		1563.4	995.994	599.416
		7330	89				264.454	42.9716	5.97186		13514	28	14280	19		611.172	22.2827	190.465		17946	56	8260	25		179.788	69.2578	65.7888				13302	5		1564.68	993.976	602.252
		8140	89				265.521	43.0833	5.89554		13857	28	14284	19		608.898	21.9539	190.848		17949	56	8262	25		180.213	69.623	66.2126				13305	5		1565.92	992.015	605.164
		8445	89				266.567	43.1914	5.82027		15293	28	14459	19		608.36	21.6318	191.249		17952	56	8264	25		180.624	69.9847	66.6468				13307	5		1567.12	990.11	608.151
		8448	89				267.593	43.2958	5.74606		15297	28	14461	19		605.871	21.3162	192.024		18463	56	8267	25		181.021	70.3427	67.0914				13310	5		1568.3	988.264	611.213
		8453	89				268.597	43.5744	5.6729		15365	28	14463	19		604.598	21.0072	192.826		18757	56	10285	25		181.404	70.6969	67.5465				13401	5		1569.43	986.476	614.526
		8741	89				269.581	43.676	5.60079		15371	28	15112	19		602.61	20.7047	193.301		19302	56	10287	25		181.772	71.0473	68.0124				13404	5		1570.54	984.747	617.739
		9539	89				270.543	43.774	5.52974		15886	28	15583	19		601.303	20.4085	193.796		19306	56	10289	25		182.127	71.3937	68.4891				13406	5		1571.6	983.079	621.024
		9542	89				271.484	43.8684	5.45975		16794	28	15586	19		599.628	20.1185	194.674		5602	57	10291	25		182.467	71.7362	68.9769				13599	5		1572.64	981.471	624.38
		10684	89				272.402	43.9592	5.39082		17100	28	15590	19		598.288	19.8347	195.058		6388	57	10293	25		182.793	72.0746	69.4757				13602	5		1573.63	979.926	627.807
		13421	89				273.299	44.0463	5.32294		17103	28	16362	19		596.748	19.557	195.813		6390	57	10295	25		183.105	72.4088	69.9859				13736	5		1574.6	978.443	631.303
		13424	89				274.173	44.1298	5.25612		17110	28	16364	19		595.539	19.2852	196.42		6393	57	10297	25		183.401	72.7387	70.5075				13739	5		1575.53	977.023	634.868
		14098	89				275.024	44.2097	5.19035		17241	28	16366	19		593.78	19.0193	197.763		6716	57	11160	25		183.684	73.0644	71.0406				13741	5		1576.42	975.667	638.5
		14104	89				275.852	44.2858	5.12564		17244	28	16368	19		592.52	18.7593	199.502		6719	57	11163	25		183.951	73.3856	71.7631				13743	5		1577.28	974.376	642.2
		14467	89				276.657	44.3583	5.06199		17247	28	16371	19		590.707	18.5049	200.935		6993	57	11166	25		184.204	73.7024	72.3242				13745	5		1578.1	973.15	645.792
		14664	89				277.439	44.4271	4.99938		17683	28	16374	19		589.402	18.2561	203.302		7298	57	11169	25		184.441	74.0146	73.0751				13747	5		1578.89	971.991	649.626
		15094	89				278.197	44.4923	4.93783		17769	28	16687	19		587.548	18.0129	205.205		7302	57	11439	25		184.664	74.3221	73.8427				13749	5		1579.65	970.897	653.178
		15760	89				278.932	44.5537	4.87732		17775	28	16692	19		585.323	17.775	208.048		7697	57	11898	25		184.872	74.625	74.6271				13751	5		1580.36	969.871	657.148
		16200	89				279.642	44.6114	4.81787		18013	28	17563	19		583.781	17.1958	210.256		8042	57	11900	25		185.065	74.9231	75.2508				13754	5		1581.05	968.913	660.486
		17136	89				280.328	44.6654	4.75945		18027	28	17565	19		581.516	16.9771	212.701		8048	57	11902	25		185.243	75.2163	76.4206				13832	5		1581.7	968.024	664.596
		17246	89				280.989	44.7157	4.70208		18214	28	18136	19		579.583	16.2433	215.21		9147	57	11904	25		185.405	75.5046	77.2613				13835	5		1582.31	967.203	667.898
		18860	89				281.626	44.7623	4.64576		18642	28	19103	19		577.449	15.7007	218.14		9825	57	11906	25		185.553	75.7879	78.4754				13944	5		1582.89	966.452	671.974
		19959	89				282.238	44.8052	4.59047		18645	28	19105	19		575.811	14.8244	219.901		11145	57	11908	25		185.685	76.0661	79.5387				13947	5		1583.43	965.772	675.243
		5422	90				282.825	44.8444	4.53621		18649	28	19108	19		573.617	14.1431	222.775		11774	57	11910	25		185.802	76.3392	81.1583				14055	5		1583.94	965.161	679.461
		6304	90				283.387	44.88	4.48298		19261	28	19111	19		571.915	13.1317	224.833		12366	57	11913	25		185.903	76.6071	82.1034				14057	5		1584.41	964.623	682.524
		6307	90				283.924	44.9118	4.43079		19263	28	19744	19		570.182	12.3188	227.12		12370	57	12140	25		185.989	76.8697	83.9569				14059	5		1584.85	964.155	686.714
		6310	90				284.435	44.9399	4.37962		19265	28	5197	20		568.591	11.1793	229.11		12375	57	12347	25		186.06	77.127	85.319				14061	5		1585.25	963.76	690.097
		6953	90				284.92	44.9644	4.32947		19268	28	5200	20		566.957	10.7618	230.438		12557	57	12911	25		186.116	77.3788	87.5993				14063	5		1585.62	963.438	694.08
		7034	90				285.38	44.9852	4.28033		19760	28	5202	20		564.934	9.83471	232.687		12932	57	12913	25		186.156	77.6252	88.5092				14066	5		1585.95	963.188	697.434
		7327	90				285.813	45.0023	4.23221		19766	28	5204	20		563.223	9.10426	233.924		12934	57	12916	25		186.181	77.8661	91.7476				14156	5		1586.25	963.012	701.39
		8134	90				286.221	45.0158	4.1851		5102	29	5206	20		561.471	8.21888	235.724		13463	57	13821	25		186.19	78.1013	92.7502				14240	5		1586.51	962.91	704.546
		8443	90				286.602	45.0256	4.13899		5173	29	5210	20		559.677	7.87609	237.21		13852	57	13823	25		186.184	78.3309	96.4383				14242	5		1586.74	962.881	708.481
		8446	90				286.957	45.0318	4.09389		5336	29	5390	20		558.021	7.54224	238.553		14347	57	13825	25		186.162	78.5548	98.2567				14244	5		1586.76	962.928	711.789
		9538	90				287.285	45.0344	4.04978		5339	29	5392	20		556.152	7.21715	240.104		14350	57	13827	25		186.125	78.7729	101.714				14246	5		1586.74	963.049	715.527
		9541	90				287.587	45.0334	4.00666		5508	29	5394	20		554.244	7.07401	241.335		15064	57	13829	25		186.073	78.9852	103.294				14248	5		1586.7	963.245	718.816
[truncated: 51,451 more rows]

## Sheet: Fig2
					Fig. 2a	Fig. 2b	Fig. 2c		Fig. 2d	Fig. 2e	Fig. 2f
		Sigma	Beta		Firing rate	FF	Rsc		KC	PC	Phi
		1	-3		30.9051	3.25554	0.00277077		5.52958	0.703028	3.21704
		1	-2.7		30.8592	3.24924	0.00274316		5.52837	0.70485	3.20799
		1	-2.4		30.6922	3.24134	0.00282314		5.52816	0.706107	3.18921
		1	-2.1		30.3086	3.24237	0.00311081		5.52686	0.706172	3.1582
		1	-1.8		29.6042	3.27127	0.00364985		5.52383	0.705065	3.11384
		1	-1.5		28.4879	3.32675	0.00468082		5.51499	0.702359	3.05454
		1	-1.2		26.8895	3.39504	0.00614159		5.49516	0.698692	2.97788
		1	-0.9		24.7492	3.46981	0.00791245		5.45633	0.693485	2.88291
		1	-0.6		21.9136	3.56287	0.0096925		5.38885	0.686534	2.7695
		1	-0.3		18.5282	3.65306	0.011105		5.28332	0.679342	2.63357
		1	0		14.8976	3.69061	0.0119768		5.13207	0.671729	2.47557
		1	0.3		11.3052	3.63312	0.012651		4.93186	0.663834	2.29544
		1	0.6		8.06078	3.44869	0.0132383		4.68738	0.655627	2.09622
		1	0.9		5.4625	3.1193	0.01376		4.40699	0.647893	1.89255
		1	1.2		3.61582	2.68545	0.0141447		4.11103	0.639895	1.70019
		1	1.5		2.42759	2.24388	0.0146611		3.82302	0.632695	1.53688
		1	1.8		1.68479	1.85757	0.0158178		3.56379	0.626623	1.41353
		1	2.1		1.24346	1.56646	0.0175671		3.35284	0.621533	1.33188
		1	2.4		1.04066	1.40489	0.0190225		3.19806	0.618359	1.28106
		1	2.7		0.96284	1.34584	0.0199664		3.09483	0.617178	1.24718
		1	3		0.907234	1.32765	0.020678		3.03152	0.616966	1.22464
		4	-3		30.9554	3.24006	0.00266671		5.53281	0.705933	3.21475
		4	-2.7		30.8315	3.24414	0.00285478		5.53379	0.706074	3.20365
		4	-2.4		30.5838	3.25238	0.00320807		5.53643	0.705583	3.18518
		4	-2.1		30.1948	3.26539	0.0037253		5.53876	0.704085	3.15803
		4	-1.8		29.534	3.30041	0.00445238		5.53986	0.701655	3.12174
		4	-1.5		28.4704	3.3621	0.00569946		5.53586	0.698045	3.07506
		4	-1.2		26.8878	3.44582	0.00752776		5.52103	0.693754	3.01689
		4	-0.9		24.6883	3.55129	0.00994468		5.48627	0.688497	2.94515
		4	-0.6		21.7958	3.67777	0.0125989		5.42122	0.681806	2.85928
		4	-0.3		18.3781	3.79515	0.0149547		5.31511	0.674975	2.75294
		4	0		14.7109	3.86049	0.0165524		5.15948	0.667717	2.62254
		4	0.3		11.1042	3.83408	0.0174974		4.95159	0.660367	2.4623
		4	0.6		7.88987	3.67245	0.0178186		4.69687	0.652764	2.27149
		4	0.9		5.30423	3.34931	0.0177281		4.40626	0.645844	2.06134
		4	1.2		3.46247	2.89725	0.0174676		4.10182	0.638848	1.84931
		4	1.5		2.31391	2.40974	0.017535		3.80857	0.632651	1.65687
		4	1.8		1.62849	1.96852	0.0182829		3.54845	0.627318	1.50149
		4	2.1		1.21856	1.62986	0.0195		3.33953	0.62269	1.38935
		4	2.4		1.01626	1.431	0.0202475		3.18895	0.619463	1.31413
		4	2.7		0.938097	1.34765	0.020458		3.09151	0.617919	1.26304
		4	3		0.908723	1.31435	0.0205765		3.03467	0.617227	1.23
		7	-3		30.9788	3.23346	0.00280683		5.53809	0.70783	3.21262
		7	-2.7		30.814	3.2412	0.00316247		5.54181	0.706569	3.19923
		7	-2.4		30.507	3.25714	0.00381748		5.54836	0.7046	3.18112
		7	-2.1		30.0664	3.28234	0.00474036		5.55607	0.70175	3.15823
		7	-1.8		29.3522	3.33189	0.00598471		5.56347	0.698082	3.13133
		7	-1.5		28.2237	3.40916	0.00790594		5.5663	0.693536	3.09969
		7	-1.2		26.5786	3.50749	0.0106365		5.55769	0.688504	3.06372
		7	-0.9		24.2884	3.63156	0.0142939		5.52701	0.683	3.02013
		7	-0.6		21.3062	3.77566	0.0183829		5.46288	0.676443	2.96772
		7	-0.3		17.8212	3.90558	0.0220992		5.35328	0.669921	2.8968
		7	0		14.1315	3.97965	0.0245067		5.18965	0.663059	2.79879
		7	0.3		10.5621	3.95301	0.0254265		4.97025	0.656381	2.6611
		7	0.6		7.43362	3.78129	0.0249371		4.7018	0.64957	2.47874
		7	0.9		4.95521	3.44618	0.0236047		4.39869	0.643582	2.25893
		7	1.2		3.22386	2.97506	0.0220606		4.08482	0.63764	2.02156
		7	1.5		2.16092	2.45429	0.0211503		3.78687	0.632464	1.7931
		7	1.8		1.54506	1.99652	0.0210793		3.52757	0.627836	1.59924
		7	2.1		1.18095	1.65489	0.0214995		3.323	0.623612	1.45207
		7	2.4		0.988899	1.44243	0.0214467		3.17846	0.620291	1.35098
		7	2.7		0.915512	1.34634	0.0209657		3.08742	0.618332	1.28389
		7	3		0.898731	1.30762	0.02056		3.03654	0.617183	1.24309
		10	-3		30.9413	3.23693	0.00304366		5.54445	0.709265	3.20881
		10	-2.7		30.7554	3.24597	0.00354925		5.55136	0.706987	3.19437
		10	-2.4		30.4211	3.26419	0.00453229		5.5627	0.703893	3.17771
		10	-2.1		29.9154	3.29842	0.00602797		5.57719	0.699909	3.16002
		10	-1.8		29.1097	3.35991	0.00813943		5.59252	0.695087	3.14347
		10	-1.5		27.8983	3.44605	0.0112483		5.60352	0.689519	3.12834
		10	-1.2		26.1796	3.5515	0.0154984		5.60162	0.683619	3.11661
		10	-0.9		23.7952	3.68416	0.021015		5.57438	0.677654	3.10402
		10	-0.6		20.7197	3.83492	0.0270377		5.50928	0.671123	3.08846
		10	-0.3		17.1695	3.96738	0.0323867		5.39339	0.664845	3.05596
		10	0		13.4655	4.03593	0.0355718		5.2188	0.658386	2.99259
		10	0.3		9.97024	3.98882	0.0361192		4.98536	0.652385	2.8784
		10	0.6		6.96542	3.78834	0.034276		4.70158	0.646382	2.70399
		10	0.9		4.62768	3.42866	0.031055		4.38567	0.641182	2.47229
		10	1.2		3.02194	2.94181	0.0275241		4.06307	0.636091	2.20571
		10	1.5		2.03069	2.40712	0.0249499		3.76191	0.631748	1.93651
		10	1.8		1.45943	1.95545	0.0235154		3.50518	0.62775	1.69979
		10	2.1		1.14237	1.6376	0.0228355		3.3067	0.623951	1.51507
		10	2.4		0.974275	1.43826	0.0220148		3.16928	0.620763	1.3882
		10	2.7		0.905162	1.34387	0.0211182		3.08471	0.618694	1.3072
		10	3		0.883711	1.31108	0.0205159		3.039	0.617509	1.26164
		13	-3		30.9581	3.23426	0.00318627		5.55076	0.710082	3.20338
		13	-2.7		30.703	3.2495	0.00387979		5.56124	0.707337	3.19
		13	-2.4		30.337	3.27323	0.00524347		5.57798	0.703647	3.17665
		13	-2.1		29.7854	3.31313	0.00742951		5.59992	0.698916	3.16558
		13	-1.8		28.9072	3.3792	0.0106524		5.62372	0.693204	3.16036
		13	-1.5		27.6356	3.46828	0.0153271		5.64294	0.686688	3.16261
		13	-1.2		25.8685	3.57843	0.0215932		5.6471	0.679925	3.17556
		13	-0.9		23.4269	3.71743	0.0294129		5.62198	0.673391	3.19475
		13	-0.6		20.3154	3.87083	0.0376351		5.554	0.666839	3.21689
		13	-0.3		16.7537	4.00214	0.0446652		5.43005	0.660772	3.22335
		13	0		13.0364	4.06523	0.048538		5.24325	0.654745	3.19518
		13	0.3		9.58984	4.00453	0.0485346		4.99539	0.64939	3.10472
		13	0.6		6.68905	3.78358	0.0450887		4.69697	0.644174	2.93774
		13	0.9		4.44834	3.39898	0.0396257		4.36966	0.639583	2.69258
		13	1.2		2.90479	2.89365	0.033662		4.04022	0.635096	2.39448
		13	1.5		1.9436	2.35194	0.0288802		3.73772	0.631332	2.08229
		13	1.8		1.39402	1.9014	0.0256176		3.48521	0.627849	1.80044
		13	2.1		1.11727	1.60065	0.0235913		3.29419	0.624469	1.57694
		13	2.4		0.981252	1.42859	0.0220406		3.16459	0.621563	1.42423
		13	2.7		0.917026	1.34463	0.0209485		3.08647	0.619593	1.32997
		13	3		0.892693	1.31161	0.0203888		3.04523	0.61863	1.28065
		16	-3		30.9931	3.23129	0.00328958		5.55611	0.710073	3.19783
		16	-2.7		30.7055	3.2493	0.00423361		5.57075	0.70735	3.18725
		16	-2.4		30.304	3.27736	0.00607373		5.59327	0.703582	3.17872
		16	-2.1		29.7156	3.31924	0.00907211		5.62259	0.698566	3.17547
		16	-1.8		28.7861	3.38565	0.0135546		5.65426	0.692416	3.18229
		16	-1.5		27.4475	3.47851	0.0199783		5.68054	0.685336	3.20249
		16	-1.2		25.6037	3.59816	0.0284441		5.68916	0.678009	3.2401
		16	-0.9		23.1159	3.74416	0.0386154		5.66452	0.671126	3.29121
		16	-0.6		20.0037	3.89854	0.0489329		5.59217	0.664744	3.35107
		16	-0.3		16.4785	4.02518	0.057471		5.45953	0.65901	3.39646
		16	0		12.793	4.08128	0.0619911		5.26096	0.653481	3.40406
		16	0.3		9.37178	4.01515	0.0615756		5.00024	0.648664	3.33808
		16	0.6		6.52484	3.78367	0.0565968		4.68987	0.643973	3.17898
		16	0.9		4.34399	3.37725	0.0488118		4.35396	0.639536	2.92024
		16	1.2		2.82851	2.85024	0.0402679		4.02022	0.635115	2.58944
		16	1.5		1.88043	2.30272	0.0330481		3.71816	0.631367	2.23252
		16	1.8		1.35174	1.85436	0.0277564		3.47051	0.628006	1.90301
		16	2.1		1.10765	1.56321	0.0242664		3.28677	0.624865	1.63868
		16	2.4		0.995465	1.41136	0.0219705		3.16439	0.622237	1.45854
		16	2.7		0.936212	1.3377	0.0207532		3.09213	0.620512	1.34949
		16	3		0.919419	1.30485	0.02028		3.05482	0.61995	1.29521
		19	-3		30.9537	3.23642	0.0034872		5.56004	0.710022	3.19367
		19	-2.7		30.6758	3.25423	0.00472542		5.57927	0.70756	3.18694
		19	-2.4		30.2603	3.28206	0.00709747		5.60759	0.70402	3.184
		19	-2.1		29.6571	3.32281	0.0109767		5.64361	0.69908	3.18908
		19	-1.8		28.6997	3.38848	0.0167909		5.68192	0.692938	3.20807
		19	-1.5		27.281	3.48584	0.0250408		5.7135	0.685739	3.24588
		19	-1.2		25.3126	3.61813	0.0357366		5.72453	0.678248	3.30687
		19	-0.9		22.7724	3.77105	0.0482027		5.6985	0.671345	3.38832
		19	-0.6		19.6988	3.92168	0.0605198		5.62036	0.665377	3.48409
		19	-0.3		16.2504	4.04036	0.0704941		5.47874	0.660099	3.56686
		19	0		12.6373	4.08964	0.0756538		5.26941	0.655066	3.60946
		19	0.3		9.25414	4.01931	0.0748863		4.99809	0.650533	3.56751
		19	0.6		6.43832	3.77871	0.0683631		4.6793	0.645884	3.41569
		19	0.9		4.28402	3.35896	0.0582253		4.33851	0.640976	3.14285
		19	1.2		2.77649	2.82401	0.0470947		4.00372	0.635938	2.7793
		19	1.5		1.84241	2.27781	0.0373933		3.70427	0.631524	2.37855
		19	1.8		1.3435	1.83531	0.0300125		3.46195	0.627814	2.00238
		19	2.1		1.11936	1.54812	0.0250185		3.28465	0.624678	1.69797
		19	2.4		1.01137	1.3967	0.0218887		3.16799	0.622246	1.48974
		19	2.7		0.951334	1.32527	0.0204326		3.10013	0.620759	1.36353
		19	3		0.934199	1.29629	0.0199182		3.06557	0.620527	1.30118
		22	-3		30.8255	3.24898	0.00383623		5.56263	0.709349	3.18942
		22	-2.7		30.5816	3.26376	0.00539306		5.58618	0.707365	3.18683
		22	-2.4		30.1803	3.28917	0.00827397		5.61959	0.704408	3.18967
		22	-2.1		29.6032	3.32813	0.0129685		5.66102	0.700037	3.20343
		22	-1.8		28.6778	3.39136	0.0200313		5.70443	0.694531	3.23494
		22	-1.5		27.2045	3.49046	0.0300359		5.73972	0.687916	3.29067
		22	-1.2		25.1203	3.63005	0.042882		5.7517	0.680889	3.37484
		22	-0.9		22.516	3.78852	0.0575811		5.72333	0.674466	3.4858
		22	-0.6		19.4681	3.93803	0.0719441		5.63906	0.669162	3.61574
		22	-0.3		16.0836	4.05278	0.0834662		5.48913	0.66437	3.73434
		22	0		12.5317	4.1007	0.0893316		5.27076	0.6597	3.81044
		22	0.3		9.18156	4.0292	0.0881629		4.99157	0.655093	3.79184
		22	0.6		6.3839	3.7807	0.0799727		4.66786	0.649934	3.647
		22	0.9		4.25349	3.3577	0.0673686		4.32552	0.644013	3.36095
		22	1.2		2.76514	2.8309	0.0535812		3.99214	0.637853	2.96605
		22	1.5		1.85404	2.29379	0.0414561		3.69645	0.632315	2.52347
		22	1.8		1.37292	1.85682	0.0321656		3.45877	0.627962	2.10249
		22	2.1		1.13853	1.56428	0.0258473		3.28612	0.624746	1.75888
		22	2.4		1.01497	1.40004	0.0218833		3.17316	0.622532	1.52139
		22	2.7		0.958265	1.32243	0.0199789		3.10809	0.621388	1.37543
		22	3		0.946904	1.29134	0.0191687		3.07521	0.621482	1.30149
		25	-3		30.7128	3.26003	0.00413037		5.56479	0.708479	3.18616
		25	-2.7		30.5064	3.27127	0.00603782		5.59169	0.707049	3.18728
		25	-2.4		30.1235	3.29516	0.00938403		5.62884	0.7049	3.19535
		25	-2.1		29.5416	3.33467	0.0147801		5.67405	0.701512	3.21721
		25	-1.8		28.6282	3.39687	0.0229379		5.72093	0.697162	3.2605
		25	-1.5		27.1474	3.49608	0.0345305		5.75852	0.691737	3.33298
		25	-1.2		25.0477	3.63463	0.0494257		5.77047	0.685625	3.43869
		25	-0.9		22.4116	3.79384	0.0663648		5.73927	0.680001	3.57682
		25	-0.6		19.3344	3.94718	0.0828991		5.64896	0.675358	3.73837
		25	-0.3		15.9351	4.06512	0.0960541		5.49133	0.670883	3.8915
		25	0		12.4052	4.11455	0.102545		5.26517	0.66627	4.00032
		25	0.3		9.08001	4.04317	0.100758		4.98	0.661222	4.00517
		25	0.6		6.29687	3.79072	0.0908456		4.65376	0.655152	3.86693
		25	0.9		4.21112	3.36733	0.0758279		4.31218	0.647934	3.56697
		25	1.2		2.76302	2.84147	0.0594562		3.98198	0.640403	3.13961
		25	1.5		1.86874	2.30586	0.0450931		3.69084	0.633521	2.6552
		25	1.8		1.38802	1.87339	0.0342219		3.45737	0.628292	2.19201
		25	2.1		1.14043	1.58006	0.026896		3.28818	0.624895	1.81329
		25	2.4		1.01407	1.40843	0.0222419		3.17757	0.622824	1.54978
		25	2.7		0.971033	1.32581	0.0197333		3.11397	0.622073	1.38591
		25	3		0.963423	1.28947	0.0183852		3.08162	0.6225	1.30018
		28	-3		30.6876	3.26255	0.00420345		5.56703	0.706867	3.18294
		28	-2.7		30.4946	3.27396	0.00644744		5.59614	0.706176	3.18693
		28	-2.4		30.1269	3.29676	0.010205		5.63575	0.705106	3.19932
		28	-2.1		29.5133	3.33693	0.016216		5.68347	0.703126	3.22827
		28	-1.8		28.5429	3.4024	0.0253762		5.73268	0.700375	3.28216
		28	-1.5		27.0293	3.50517	0.0384241		5.77159	0.696636	3.3701
		28	-1.2		24.9488	3.64127	0.0552284		5.78285	0.691861	3.4957
		28	-0.9		22.3321	3.79652	0.0742399		5.74866	0.687321	3.6585
		28	-0.6		19.2281	3.95282	0.0927304		5.65272	0.68341	3.84872
		28	-0.3		15.7718	4.07733	0.107277		5.48816	0.67919	4.03359
		28	0		12.2278	4.1263	0.114226		5.2554	0.674466	4.17194
		28	0.3		8.92668	4.04916	0.111897		4.96564	0.668785	4.19806
		28	0.6		6.18594	3.79566	0.100713		4.63802	0.661552	4.06525
		28	0.9		4.159	3.37097	0.0837172		4.29813	0.652905	3.75197
		28	1.2		2.75547	2.83131	0.0649341		3.97163	0.643849	3.2942
		28	1.5		1.86856	2.28646	0.048306		3.68502	0.635434	2.77188
		28	1.8		1.38098	1.8584	0.0358837		3.45523	0.629007	2.27233
		28	2.1		1.12995	1.57245	0.0277577		3.28865	0.625044	1.86444
		28	2.4		1.0117	1.40811	0.0227079		3.17941	0.622661	1.57981
		28	2.7		0.977081	1.32928	0.0197495		3.11611	0.621796	1.40202
		28	3		0.962282	1.2918	0.0178975		3.0832	0.622004	1.30688
		31	-3		30.7401	3.25174	0.00421051		5.56894	0.705697	3.18155
		31	-2.7		30.5225	3.26825	0.00671596		5.5994	0.705608	3.18771
		31	-2.4		30.144	3.29565	0.0108497		5.64059	0.705515	3.20351
		31	-2.1		29.5035	3.3395	0.0174499		5.68993	0.704972	3.23812
		31	-1.8		28.4608	3.4108	0.0275343		5.74057	0.703905	3.30091
		31	-1.5		26.8887	3.51781	0.0418466		5.77998	0.702065	3.4021
		31	-1.2		24.8003	3.65207	0.0602658		5.79013	0.698857	3.54516
		31	-0.9		22.2053	3.80203	0.0809612		5.75303	0.69555	3.7293
		31	-0.6		19.1147	3.95684	0.100919		5.65243	0.692341	3.94456
		31	-0.3		15.6594	4.08281	0.116431		5.4824	0.688241	4.15733
		31	0		12.1153	4.12748	0.123623		5.24464	0.683112	4.32159
		31	0.3		8.82129	4.04107	0.120965		4.95168	0.67653	4.36709
		31	0.6		6.12016	3.78567	0.109122		4.62326	0.667964	4.2392
		31	0.9		4.12862	3.35884	0.0907999		4.28492	0.657907	3.91393
		31	1.2		2.7451	2.80899	0.0700944		3.96153	0.647416	3.42791
		31	1.5		1.86159	2.2616	0.0514116		3.67848	0.637654	2.87041
		31	1.8		1.37218	1.83995	0.0374788		3.45161	0.630107	2.3386
		31	2.1		1.13387	1.56546	0.0286656		3.28713	0.625569	1.90572
		31	2.4		1.0249	1.41098	0.0234066		3.17895	0.622779	1.60399
		31	2.7		0.979381	1.33315	0.0201922		3.11555	0.621645	1.4159
		31	3		0.9505	1.2961	0.0179955		3.08157	0.62146	1.31416
		34	-3		30.7756	3.24228	0.00443701		5.57321	0.70536	3.1791
		34	-2.7		30.548	3.25976	0.0071161		5.60395	0.705789	3.18798
		34	-2.4		30.157	3.29123	0.0116072		5.64575	0.706576	3.20754
		34	-2.1		29.5068	3.33867	0.0188035		5.69577	0.707426	3.24743
		34	-1.8		28.4276	3.4135	0.0297197		5.74674	0.707951	3.31782
		34	-1.5		26.819	3.52328	0.0450587		5.78553	0.707909	3.43001
		34	-1.2		24.7015	3.65876	0.0646114		5.79385	0.706192	3.58763
		34	-0.9		22.0832	3.80934	0.0863557		5.7536	0.704019	3.78992
		34	-0.6		19.0112	3.96357	0.107142		5.64901	0.701371	4.02772
		34	-0.3		15.6139	4.08625	0.123245		5.4748	0.697321	4.26626
		34	0		12.1216	4.12461	0.130847		5.23347	0.691761	4.45479
		34	0.3		8.83884	4.03262	0.128567		4.93842	0.684344	4.51869
		34	0.6		6.14216	3.77668	0.116797		4.60956	0.674584	4.39564
		34	0.9		4.13845	3.34968	0.0975864		4.27239	0.663289	4.05914
		34	1.2		2.74039	2.7995	0.0751276		3.95117	0.651472	3.54672
		34	1.5		1.85753	2.25324	0.0544218		3.6704	0.640461	2.95682
		34	1.8		1.36921	1.8341	0.0390362		3.44543	0.63175	2.396
		34	2.1		1.13766	1.57198	0.0296748		3.28238	0.626486	1.9406
		34	2.4		1.03494	1.42442	0.0243414		3.17516	0.623169	1.62344
		34	2.7		0.98293	1.34181	0.0210179		3.11214	0.621676	1.42619
		34	3		0.946003	1.29863	0.0186456		3.07797	0.621119	1.31892
		37	-3		30.7186	3.25118	0.00499681		5.57926	0.705626	3.17878
		37	-2.7		30.5289	3.26026	0.00784336		5.61002	0.706562	3.18993
		37	-2.4		30.1434	3.28822	0.0127233		5.6521	0.708161	3.21282
		37	-2.1		29.487	3.3365	0.0205231		5.70226	0.710243	3.25716
		37	-1.8		28.4041	3.41189	0.0321584		5.75271	0.712092	3.33382
		37	-1.5		26.7855	3.52247	0.0482545		5.78982	0.713495	3.45474
		37	-1.2		24.6457	3.65951	0.0684755		5.79541	0.713025	3.62384
		37	-0.9		21.9974	3.81399	0.090788		5.75153	0.71174	3.84095
		37	-0.6		18.9169	3.97143	0.112133		5.64332	0.709442	4.09792
		37	-0.3		15.5465	4.09426	0.128944		5.46598	0.705332	4.3588
		37	0		12.1074	4.13036	0.137502		5.22237	0.699296	4.5679
		37	0.3		8.8567	4.04004	0.136202		4.92605	0.691118	4.6468
		37	0.6		6.15789	3.78984	0.12465		4.59675	0.680422	4.52648
		37	0.9		4.13454	3.35821	0.104308		4.25985	0.668151	4.17854
		37	1.2		2.71731	2.79712	0.0798625		3.93941	0.655289	3.64281
		37	1.5		1.83578	2.24331	0.0572103		3.65958	0.643362	3.02575
		37	1.8		1.35614	1.82662	0.0406251		3.43586	0.63376	2.44113
		37	2.1		1.12516	1.57529	0.0308428		3.2743	0.62786	1.96685
		37	2.4		1.02251	1.43231	0.0253781		3.16859	0.624116	1.636
		37	2.7		0.976756	1.34892	0.0218967		3.10673	0.622345	1.43045
		37	3		0.946253	1.30369	0.0194006		3.07325	0.621541	1.31821
		40	-3		30.5863	3.26957	0.00563668		5.58501	0.706383	3.18057
		40	-2.7		30.4783	3.26998	0.0087129		5.616	0.707883	3.19333
		40	-2.4		30.1171	3.29423	0.0140655		5.65857	0.710147	3.21882
		40	-2.1		29.4278	3.3458	0.0225151		5.70892	0.713076	3.26663
		40	-1.8		28.3416	3.42109	0.0348057		5.75853	0.715731	3.34795
		40	-1.5		26.7277	3.52902	0.0514555		5.79344	0.717964	3.47528
		40	-1.2		24.5788	3.66499	0.0720258		5.79572	0.718302	3.65318
		40	-0.9		21.9151	3.8209	0.0946322		5.74798	0.717592	3.88271
		40	-0.6		18.7982	3.98091	0.116484		5.63639	0.71556	4.15668
		40	-0.3		15.4206	4.1037	0.134127		5.45662	0.711496	4.43772
		40	0		12.0195	4.13856	0.143868		5.21153	0.705176	4.66477
		40	0.3		8.82271	4.05252	0.143468		4.91442	0.696564	4.75547
		40	0.6		6.14347	3.80601	0.131688		4.58458	0.68532	4.63552
		40	0.9		4.12244	3.36234	0.109853		4.24728	0.672446	4.27561
		40	1.2		2.70712	2.78733	0.0835228		3.92649	0.658859	3.71893
		40	1.5		1.82313	2.23613	0.0595399		3.64659	0.646287	3.07879
		40	1.8		1.33807	1.82461	0.0423341		3.42349	0.636008	2.47417
		40	2.1		1.1024	1.56943	0.0321346		3.26337	0.629529	1.98377
		40	2.4		0.999638	1.42245	0.026232		3.15965	0.625461	1.64063
		40	2.7		0.965863	1.34377	0.022379		3.09979	0.62356	1.42731
		40	3		0.951027	1.30578	0.0197822		3.06814	0.622761	1.31029
		43	-3		30.5188	3.27574	0.00598986		5.58969	0.707261	3.18358
		43	-2.7		30.4239	3.2795	0.00930001		5.6209	0.709102	3.1974
		43	-2.4		30.0606	3.30707	0.0151448		5.66399	0.711713	3.22478
		43	-2.1		29.3509	3.36167	0.0242337		5.71459	0.71506	3.27532
		43	-1.8		28.2819	3.43513	0.03715		5.7634	0.718102	3.36016
		43	-1.5		26.6807	3.53955	0.0542478		5.79614	0.720713	3.49225
		43	-1.2		24.511	3.67516	0.0750825		5.79512	0.72156	3.67668
		43	-0.9		21.8254	3.83123	0.0979688		5.74363	0.721245	3.91612
		43	-0.6		18.6951	3.9892	0.120395		5.62889	0.719449	4.20361
		43	-0.3		15.3321	4.10785	0.138855		5.44704	0.715603	4.50099
		43	0		11.9428	4.14237	0.149564		5.20082	0.709207	4.74175
		43	0.3		8.77167	4.05998	0.149594		4.90298	0.700467	4.84048
		43	0.6		6.11653	3.81445	0.137267		4.57243	0.689005	4.71952
		43	0.9		4.12016	3.36351	0.114078		4.23435	0.675767	4.34958
		43	1.2		2.71543	2.77617	0.0863914		3.91289	0.661666	3.77764
		43	1.5		1.81422	2.22542	0.0616546		3.63291	0.648613	3.12202
		43	1.8		1.31078	1.81657	0.0440603		3.41085	0.637859	2.50348
		43	2.1		1.07553	1.55765	0.0332421		3.25276	0.630909	2.0005
		43	2.4		0.981472	1.40838	0.0266514		3.15143	0.626629	1.64544
		43	2.7		0.955998	1.33401	0.0223856		3.09367	0.624677	1.42321
		43	3		0.948922	1.30266	0.0198151		3.06379	0.62393	1.29964
		46	-3		30.5571	3.26558	0.00605357		5.59282	0.708164	3.18761
		46	-2.7		30.4232	3.2763	0.00954213		5.62414	0.710124	3.20147
		46	-2.4		30.0506	3.30769	0.0157842		5.66762	0.712798	3.22947
		46	-2.1		29.3444	3.36359	0.0253854		5.71843	0.71619	3.28162
		46	-1.8		28.2607	3.43975	0.0388153		5.76663	0.719295	3.36881
		46	-1.5		26.6465	3.54514	0.0561954		5.79767	0.721934	3.50466
		46	-1.2		24.4616	3.68096	0.0771927		5.79406	0.723087	3.69453
		46	-0.9		21.7698	3.83537	0.100316		5.73967	0.723067	3.94249
		46	-0.6		18.6735	3.98884	0.123296		5.62246	0.721558	4.24046
		46	-0.3		15.3238	4.10595	0.142425		5.43896	0.718114	4.55001
		46	0		11.9139	4.14132	0.153675		5.19179	0.711808	4.80075
		46	0.3		8.74085	4.05806	0.153677		4.89311	0.70313	4.90476
		46	0.6		6.09769	3.81038	0.140758		4.56152	0.691518	4.78347
		46	0.9		4.10029	3.36051	0.116719		4.22216	0.677861	4.40805
		46	1.2		2.67668	2.76874	0.0884541		3.89965	0.663165	3.82724
		46	1.5		1.76196	2.21525	0.0635162		3.6196	0.649532	3.16185
		46	1.8		1.27547	1.81345	0.0456605		3.39893	0.638357	2.533
		46	2.1		1.06689	1.56134	0.0341223		3.2434	0.631047	2.02
		46	2.4		0.982801	1.41479	0.0267477		3.14486	0.626816	1.65443
		46	2.7		0.948886	1.33698	0.0221508		3.08934	0.625136	1.4238
		46	3		0.931318	1.29934	0.0197504		3.06112	0.624763	1.29412
		49	-3		30.6626	3.25208	0.00601238		5.595	0.708968	3.19186
		49	-2.7		30.4589	3.26635	0.00962697		5.62633	0.710852	3.20533
		49	-2.4		30.0658	3.29788	0.0161362		5.66986	0.713384	3.23324
		49	-2.1		29.3639	3.35474	0.0260792		5.72065	0.716594	3.2861
		49	-1.8		28.2311	3.44019	0.0398379		5.76832	0.719601	3.37463
		49	-1.5		26.5748	3.55159	0.057293		5.79815	0.72209	3.51303
		49	-1.2		24.3966	3.68578	0.0782838		5.79273	0.723436	3.70707
		49	-0.9		21.7433	3.83309	0.101625		5.73633	0.72362	3.9621
		49	-0.6		18.6881	3.98051	0.125216		5.61726	0.722374	4.26819
		49	-0.3		15.3332	4.09867	0.145045		5.43237	0.719383	4.58672
		49	0		11.9123	4.13628	0.156597		5.18421	0.713169	4.84486
		49	0.3		8.74859	4.05002	0.156301		4.88461	0.704556	4.9521
		49	0.6		6.10446	3.79891	0.14274		4.55208	0.692748	4.83099
		49	0.9		4.07207	3.35395	0.118206		4.21174	0.678572	4.45301
		49	1.2		2.61677	2.76803	0.0898777		3.88876	0.663232	3.868
		49	1.5		1.70531	2.21268	0.0650697		3.60924	0.649008	3.19775
		49	1.8		1.25099	1.81831	0.0470391		3.39048	0.637593	2.56289
		49	2.1		1.07229	1.57817	0.03491		3.23779	0.6302	2.04382
		49	2.4		0.994147	1.43282	0.0268628		3.14206	0.626381	1.67072
		49	2.7		0.948763	1.34547	0.0220188		3.08872	0.625285	1.43304
		49	3		0.923789	1.30409	0.0197644		3.06209	0.625496	1.29798
		52	-3		30.7188	3.24976	0.00613157		5.59678	0.709029	3.1948
		52	-2.7		30.4699	3.26516	0.00985837		5.62822	0.71069	3.20771
		52	-2.4		30.0476	3.29716	0.0165262		5.67153	0.712989	3.23513
		52	-2.1		29.3609	3.35208	0.026637		5.72189	0.715981	3.28804
		52	-1.8		28.2223	3.43972	0.0405209		5.76889	0.718966	3.37739
		52	-1.5		26.5385	3.55443	0.0579444		5.7978	0.721446	3.51776
		52	-1.2		24.3779	3.68607	0.0788306		5.79127	0.72308	3.71559
		52	-0.9		21.7563	3.8298	0.102382		5.7337	0.723532	3.97706
		52	-0.6		18.6789	3.98015	0.126574		5.6134	0.722563	4.28952
		52	-0.3		15.2904	4.10197	0.147099		5.42744	0.720031	4.61412
		52	0		11.8767	4.13969	0.158987		5.17862	0.713789	4.87665
		52	0.3		8.73973	4.04965	0.158498		4.87864	0.705093	4.9853
		52	0.6		6.10587	3.79626	0.144409		4.54612	0.6929	4.86592
		52	0.9		4.06215	3.35747	0.119571		4.20584	0.678008	4.49005
		52	1.2		2.60526	2.77931	0.0912196		3.8832	0.661905	3.90764
		52	1.5		1.7047	2.21723	0.0665217		3.60428	0.647042	3.23867
		52	1.8		1.25602	1.82129	0.0484041		3.38692	0.635504	2.60177
		52	2.1		1.0752	1.585	0.0359259		3.23626	0.628308	2.0784
		52	2.4		0.995753	1.4354	0.0274048		3.14286	0.625203	1.69793
		52	2.7		0.955912	1.34555	0.0222962		3.09176	0.624947	1.45278
		52	3		0.93859	1.31539	0.0199711		3.06719	0.625892	1.31202
		55	-3		30.7102	3.25366	0.00641243		5.59875	0.709144	3.19542
		55	-2.7		30.5044	3.26675	0.0102709		5.63029	0.710325	3.20822
		55	-2.4		30.0681	3.30155	0.0170161		5.67315	0.712177	3.23536
		55	-2.1		29.3661	3.35544	0.0271209		5.72266	0.714849	3.2881
		55	-1.8		28.2605	3.43458	0.0409545		5.76883	0.717814	3.37799
		55	-1.5		26.6028	3.54422	0.0583416		5.79701	0.720362	3.51964
		55	-1.2		24.4346	3.67537	0.0791877		5.78997	0.722309	3.72046
		55	-0.9		21.7787	3.82396	0.102918		5.73184	0.723015	3.98732
		55	-0.6		18.6465	3.98276	0.127505		5.61071	0.722274	4.3045
		55	-0.3		15.2243	4.10816	0.148413		5.42381	0.720136	4.63364
		55	0		11.8145	4.14449	0.160489		5.17446	0.713675	4.8996
		55	0.3		8.68897	4.05256	0.159727		4.87442	0.704647	5.0099
		55	0.6		6.06654	3.80228	0.145228		4.5428	0.691807	4.8942
		55	0.9		4.05725	3.37354	0.120455		4.20345	0.675934	4.52296
		55	1.2		2.63412	2.79825	0.0923729		3.88173	0.658875	3.94577
		55	1.5		1.73868	2.22737	0.0679477		3.60308	0.643259	3.27961
		55	1.8		1.27521	1.82339	0.049929		3.3861	0.631631	2.6419
		55	2.1		1.07515	1.57903	0.0372563		3.23629	0.624803	2.11586
		55	2.4		0.991786	1.42477	0.0284506		3.14452	0.622546	1.72966
		55	2.7		0.961097	1.34131	0.0230436		3.09571	0.623101	1.47877
		55	3		0.952355	1.32149	0.0204303		3.07382	0.624623	1.33357
		58	-3		30.7511	3.2493	0.00664582		5.60037	0.709538	3.19331
		58	-2.7		30.5897	3.25904	0.0105998		5.63223	0.709938	3.20639
		58	-2.4		30.1296	3.29777	0.0173359		5.67478	0.711113	3.23362
		58	-2.1		29.3679	3.35642	0.0273249		5.72341	0.713361	3.28638
		58	-1.8		28.2832	3.42834	0.0410678		5.76878	0.716341	3.37694
		58	-1.5		26.6798	3.53001	0.0585207		5.79641	0.719095	3.51978
		58	-1.2		24.4935	3.66218	0.079462		5.78926	0.721481	3.72306
		58	-0.9		21.7688	3.8171	0.103236		5.73098	0.722539	3.99426
		58	-0.6		18.601	3.97969	0.127809		5.60932	0.722058	4.31439
		58	-0.3		15.1749	4.10609	0.14855		5.4216	0.720244	4.64615
		58	0		11.7702	4.14264	0.160509		5.17184	0.713415	4.91364
		58	0.3		8.6415	4.05022	0.159392		4.87182	0.70379	5.02468
		58	0.6		6.02558	3.80223	0.144793		4.54141	0.690061	4.91308
		58	0.9		4.05799	3.38378	0.120587		4.20318	0.673026	4.54802
		58	1.2		2.66184	2.81186	0.0931109		3.88235	0.654954	3.97841
		58	1.5		1.74724	2.23293	0.0689727		3.60347	0.638654	3.31702
		58	1.8		1.26444	1.81665	0.0510278		3.38616	0.627142	2.67978
		58	2.1		1.05843	1.56273	0.0382231		3.23639	0.620978	2.15204
		58	2.4		0.981984	1.41165	0.0294064		3.14567	0.619788	1.76103
		58	2.7		0.957574	1.33875	0.0238527		3.09883	0.621203	1.50578
		58	3		0.954446	1.32107	0.0209564		3.07958	0.62322	1.35748

## Sheet: Fig3
		Monkey Fig. 3a/b															Human Dex Fig. 3e/f
		sleep				waking				awake							Unc				Dreaming				awake
		kc	pc	phi		kc	pc	phi		kc	pc	phi					kc	pc	phi		kc	pc	phi		kc	pc	phi
		2.56691	0.531084	1.03765		3.25695	0.5251	1.67957		4.66907	0.631864	2.63126					3.35351	0.43615	2.93533		4.18097	0.493976	0.763703		5.21775	0.738921	1.54348
		2.83214	0.550821	1.0576		3.27746	0.533899	1.70772		4.66907	0.653245	3.04216					3.25133	0.36599	2.03223		4.12373	0.543242	1.07607		4.43407	0.766435	1.1061
		2.91602	0.550821	1.06165		3.42724	0.547729	1.7158		4.66907	0.654191	3.15671					3.06938	0.448139	1.72828		3.91661	0.553416	1.42126		4.51962	0.724494	1.26565
		3.00589	0.531291	1.15824		3.42724	0.547729	1.72269		4.66907	0.654191	3.15671					3.34066	0.489399	1.8368		3.95942	0.54034	1.68899		4.42659	0.713931	1.13157
		3.00589	0.531291	1.15824		3.50628	0.568993	1.73416		4.60201	0.620462	3.15671					3.44726	0.49593	1.90903		3.82809	0.552775	1.90404		4.50936	0.694692	1.27343
		3.03884	0.540428	1.08264		3.58694	0.597468	1.7437		4.57229	0.611494	2.91624					3.41042	0.521189	2.16449		3.92262	0.558914	1.82995		4.71519	0.702835	1.416
		3.03884	0.557611	1.06165		3.59685	0.597468	1.76353		4.55938	0.611494	2.80169					3.34212	0.535498	2.34211		3.85212	0.546424	1.75744		4.61898	0.687095	1.51773
		3.10521	0.557611	1.0576		3.64409	0.568088	1.78722		4.57229	0.622572	2.80169					3.66663	0.529125	2.30928		4.03502	0.542967	1.927		4.43199	0.682212	1.83118
		3.10521	0.549032	1.0576		3.64409	0.578865	1.82532		4.60201	0.634477	2.71467					3.58372	0.537527	2.24822		4.00723	0.543321	2.02175		4.34422	0.678991	1.50269
		3.11397	0.549032	1.07227		3.64409	0.567531	1.8655		4.60201	0.64378	2.64983					3.36478	0.544196	2.14205		3.84293	0.544815	1.859		4.68895	0.671458	1.67247
		3.11397	0.554218	1.07937		3.59685	0.586534	1.8655		4.71423	0.647182	2.76888					3.34334	0.540473	2.1306		3.78437	0.547666	1.87725		4.4401	0.660804	1.54969
		3.45686	0.562562	1.09809		3.67681	0.597868	1.87873		4.73152	0.646119	2.64983					3.54941	0.553832	2.07955		3.40598	0.536693	1.59466		4.48293	0.669503	1.59043
		3.45686	0.567517	1.09809		3.67681	0.586534	1.87873		4.82139	0.648328	2.64983					3.38831	0.548411	2.08615		3.71378	0.548571	1.82066		4.65072	0.658573	1.76884
		3.45686	0.567517	1.17136		3.67681	0.602964	1.87873		4.86701	0.640725	2.73685					3.31772	0.539799	2.30766		3.36352	0.530969	1.72175		4.36573	0.666804	1.92666
		3.45686	0.563416	1.17136		3.67681	0.600202	1.8655		4.82139	0.640725	2.88068					3.45428	0.546426	2.08729		3.2428	0.527791	1.77363		4.80435	0.668218	1.88844
		3.45686	0.553192	1.12474		3.59685	0.598741	1.8655		4.85595	0.652789	3.80324					3.36287	0.552938	1.97598		3.90203	0.535747	1.82601		4.59027	0.666693	2.06441
		3.17826	0.552331	1.11664		3.67681	0.61384	1.87873		4.85595	0.646378	3.80324					3.59144	0.548219	1.99539		3.47602	0.533762	1.58121		4.53842	0.654436	1.8714
		3.12203	0.550767	1.11664		3.59431	0.598741	1.8835		4.85595	0.648384	2.9164					3.78594	0.551114	2.02149		3.3172	0.535344	1.79242		4.69679	0.665012	2.06895
		3.12203	0.552153	1.09809		3.59431	0.621356	1.89657		4.82139	0.62634	3.80324					3.20451	0.55228	2.0091		3.3914	0.517799	1.50168		4.70882	0.653354	2.0278
		3.12203	0.552153	1.12627		3.68049	0.619219	1.90842		4.82139	0.62634	3.80324					3.56205	0.553636	2.00812		3.38085	0.530274	1.59507		4.57093	0.662184	2.05717
		3.12203	0.545443	1.0677		3.68142	0.619219	2.00023		4.81171	0.642785	3.03859					3.50087	0.540551	2.08238		3.05978	0.518633	1.62186		4.77757	0.6635	1.90655
		3.12203	0.537426	1.10903		3.74755	0.627062	2.00023		4.75594	0.630799	3.03859					3.31905	0.545463	1.909		3.23813	0.531588	1.70446		4.68595	0.669168	2.34279
		3.12203	0.537426	1.06647		3.74755	0.615947	2.00023		4.75594	0.649065	2.81143					3.57434	0.547253	1.97211		3.40161	0.534889	1.5497		4.80406	0.644003	2.51774
		3.13816	0.552627	1.10903		3.7063	0.615381	2.00023		4.73036	0.65189	2.59418					3.30783	0.538718	1.84881		3.31874	0.537283	1.48414		4.69569	0.66267	2.40529
		3.12203	0.556335	1.08152		3.69939	0.606021	2.00023		4.70824	0.648787	2.48539					3.16371	0.539985	1.69538		3.06475	0.534178	1.74826		4.63817	0.655871	2.54547
		2.99437	0.572994	1.08152		3.69939	0.606021	2.00023		4.59671	0.648787	2.46874					3.26992	0.551701	1.82358		3.22097	0.532139	1.63264		4.92352	0.655813	2.45542
		3.0241	0.579003	1.07603		3.7063	0.618068	1.99955		4.58749	0.648787	2.46874					3.50886	0.551291	2.0286		3.25866	0.533765	1.38095		4.56959	0.65187	2.38332
		3.0241	0.569264	1.06664		3.7063	0.626962	1.99955		4.58749	0.629902	2.45776					3.47916	0.55451	1.81452		3.27967	0.527649	1.6301		4.78017	0.656579	2.49907
		3.0241	0.569264	1.06664		3.74755	0.626962	1.99955		4.53657	0.618197	2.44673					3.55609	0.550086	1.94955		3.01531	0.52708	1.40242		4.99261	0.653161	2.58845
		2.9711	0.566125	1.06144		3.74755	0.623819	1.89467		4.5315	0.637205	2.51339					3.47313	0.54175	1.88467		3.27828	0.533176	1.67428		4.6642	0.650301	2.85597
		2.93906	0.566125	1.08177		3.74755	0.625325	1.8358									3.57307	0.546074	1.73485		3.44653	0.532532	1.73475		4.83921	0.649745	2.70146
		2.93906	0.572463	1.08525		3.74755	0.623126	1.78993									3.09804	0.541096	1.9925		2.98709	0.52095	1.55288		4.82711	0.656346	2.79875
		2.9711	0.572463	1.08525		3.7063	0.623126	1.76437									3.33281	0.551243	1.8496		3.265	0.510862	1.46584		4.73237	0.654661	2.70602
		2.9711	0.574415	1.07665		3.70907	0.623874	1.71569									3.31689	0.535006	1.82536		3.38342	0.506443	1.69585		4.78223	0.661839	2.90569
		2.9711	0.574415	1.04474		3.70907	0.592878	1.78236									3.35325	0.550391	1.59806		3.23664	0.510189	1.49446		4.87158	0.657546	2.76289
		3.0241	0.566183	1.07665													3.50742	0.54766	1.60193		3.25635	0.513406	1.4512		5.12228	0.649717	2.91333
		3.25684	0.563963	1.05042													3.25116	0.549044	1.72068		3.09289	0.52199	1.39487		4.92496	0.642193	3.13614
		3.25684	0.556264	1.08152													3.37592	0.539617	1.75923		3.12247	0.512685	1.36677		4.77669	0.651457	3.30015
		3.25684	0.556264	1.08152													3.05878	0.544571	1.60272		2.9746	0.516222	1.55838		4.54343	0.646321	3.22707
		3.25684	0.561084	1.08177													3.19312	0.542833	1.77706		3.11201	0.51848	1.48984		4.87547	0.649188	3.23761
		3.25684	0.561084	1.11575													3.45131	0.53274	1.55529		3.04334	0.506537	1.61434		4.88597	0.653298	3.37901
		3.25684	0.553823	1.11575													3.06185	0.545832	1.63358		3.02362	0.510351	1.5232		4.7394	0.644601	3.37157
		3.16581	0.547193	1.07804													3.50735	0.545269	1.53907		3.32114	0.511704	1.51146		5.00154	0.644549	3.06698
		3.16581	0.547193	1.05821													3.23214	0.537522	1.6466		3.09515	0.512459	1.34775		4.91852	0.645766	3.20344
		3.10521	0.551052	1.05821													3.37347	0.550918	1.47565		3.1993	0.515949	1.4564		4.95228	0.648805	3.3815
		3.00612	0.551052	1.05821													3.1273	0.531183	1.49724		3.16027	0.525165	1.55466		4.80734	0.660999	3.44706
		3.00612	0.554027	1.06732													3.40267	0.541677	1.3138		2.94599	0.517214	1.50323		4.79151	0.641672	3.44137
		3.00612	0.554027	1.10523													3.29679	0.545083	1.50149		2.81092	0.525339	1.70361		4.83788	0.656064	3.58091
		3.03562	0.554197	1.11875													3.47772	0.5444	1.4748		2.86642	0.523199	1.35971		4.76201	0.645229	3.59361
		3.10521	0.554197	1.10523													3.21789	0.545115	1.51888		3.09928	0.52241	1.5441		4.86546	0.652631	3.87233
		3.143	0.550501	1.11875													3.18768	0.552835	1.4891		3.00584	0.527733	1.57732		5.06903	0.647428	3.74005
		3.16581	0.545363	1.11575													3.17845	0.543757	1.36964		3.14627	0.535671	1.47597		4.66363	0.64386	3.7149
		3.25499	0.545363	1.11575													3.56131	0.549809	1.50852		2.97297	0.531466	1.56393		4.744	0.645906	3.86326
		3.25499	0.555335	1.11575													3.22491	0.546607	1.71559		2.82848	0.511168	1.72831		5.01164	0.654457	3.8847
		3.19139	0.553741	1.10523													3.03583	0.548614	1.32738		3.02218	0.525358	1.42165		5.06504	0.656663	4.0392
		3.19139	0.553741	1.09927													3.39538	0.562339	1.47437		3.1574	0.513594	1.49793		4.89136	0.655529	4.03145
		3.19139	0.55658	1.09927													3.2579	0.545921	1.28214		3.03187	0.508595	1.37689		5.11197	0.646171	3.93703
		3.19139	0.551119	1.09865													3.19956	0.555449	1.22305		2.96372	0.514051	1.61343		5.22351	0.642034	4.23466
		3.143	0.550824	1.09865													3.32184	0.550002	1.17771		2.92484	0.507628	1.39616		5.15805	0.653199	4.2163
		3.12065	0.550824	1.09865													3.37156	0.550043	1.34637		3.15947	0.51476	1.43532		4.85914	0.654613	4.25545
		3.12065	0.546422	1.09865													3.15029	0.537239	1.2686		3.10254	0.531313	1.69031		5.00184	0.635982	4.25862
		2.97755	0.546422	1.08538													3.25384	0.557033	1.34609		2.90443	0.519267	1.62788		5.01328	0.654251	4.41768
		2.97755	0.549892	1.08345													3.19021	0.551594	1.21259		2.76886	0.540225	1.45707		5.11385	0.670298	4.26433
		2.85887	0.557907	1.08345													3.14846	0.547774	1.08799		2.82769	0.524908	1.65929		5.0611	0.655387	3.94419
		2.97755	0.557907	1.08674													3.29521	0.551018	1.18184		3.00474	0.529309	1.47816		4.98227	0.658837	4.51061
		2.97755	0.553516	1.08674													3.32691	0.550213	1.1812		2.80138	0.522338	1.56859		5.24552	0.671058	4.45119
		3.00912	0.548517	1.07564													3.02538	0.563725	1.24228		2.90288	0.522225	1.7669		4.75546	0.685729	4.6078
		3.00912	0.541349	1.07196													3.37713	0.544795	1.02314		2.94156	0.519751	1.81902		4.78121	0.720803	4.07967
		2.95082	0.548437	1.07196													3.23656	0.549005	0.936804		2.86519	0.526898	1.51988		4.84478	0.570171	3.34258
		3.00912	0.547081	1.08109													3.17766	0.555034	1.17778		2.87014	0.516749	1.56636
		3.00912	0.557832	1.08109													2.97994	0.566129	1.02646		2.92698	0.5217	1.68656
		3.00105	0.563859	1.09927													3.16507	0.555981	1.04958		2.88042	0.520805	1.6421
		3.00912	0.568057	1.07602													3.18615	0.5621	1.15666		2.76738	0.529308	1.5533
		3.03608	0.568057	1.07602													3.20502	0.560078	1.08963		3.06405	0.538396	1.55896
		3.11212	0.569257	1.05498													3.12196	0.560249	1.09766		2.82664	0.543069	1.4991
		3.11212	0.574064	1.05039													3.31108	0.564278	1.20012		3.10455	0.517245	1.33821
		3.11212	0.558149	1.05039													3.39763	0.571252	1.17634		2.90624	0.531747	1.57859
		3.25453	0.558291	1.09927													3.34648	0.557211	1.04769		2.9099	0.525408	1.46857
		3.27965	0.558786	1.09927													3.13144	0.554628	0.977787		3.13799	0.522931	1.58334
		3.3156	0.561108	1.10408													3.20803	0.558199	0.892315		2.98988	0.531147	1.89037
		3.3156	0.579553	1.10408													3.21313	0.555253	1.04829		2.89581	0.527396	1.62766
		3.3156	0.579553	1.09927													3.06089	0.542206	1.25883		2.83714	0.531121	1.79914
		3.3156	0.578818	1.09927													3.14241	0.557167	1.10674		2.88481	0.536133	1.5166
		3.27965	0.568805	1.09927													3.05378	0.55944	1.00173		3.0186	0.525069	1.79109
		3.25453	0.548334	1.09927													3.14147	0.556257	0.841719		3.08464	0.530608	1.47391
		3.25453	0.5357	1.07602													3.35509	0.557663	0.815392		2.97265	0.520407	1.63854
		3.25453	0.546544	1.06697													3.09169	0.567646	0.880774		2.89852	0.529722	1.71264
		3.23379	0.534996	1.07602													3.00731	0.560047	0.511822		3.02138	0.539142	1.75953
		3.05797	0.557195	1.06489													3.30182	0.559359	0.962644		3.07472	0.521286	1.68835
		3.04553	0.569132	1.06697													3.22328	0.55544	1.04284		2.92456	0.535849	1.59069
		2.96418	0.565303	1.06697													3.01698	0.556631	0.905323		3.19585	0.52459	1.5822
		2.9605	0.565303	1.06697													2.98007	0.560004	0.845091		2.94228	0.535455	1.64381
		2.88998	0.54707	1.06697													3.2802	0.562142	1.02069		3.12549	0.531209	1.61976
		2.87777	0.533618	1.13233													3.07637	0.564072	0.811625		3.13818	0.532495	1.66614
		2.87777	0.533618	1.03893													3.09148	0.572436	0.783991		3.01061	0.524198	1.62452
		2.9605	0.535587	1.07331													3.10786	0.57088	0.94079		2.99497	0.529247	1.87036
		2.87777	0.545168	1.01605													2.96114	0.554117	0.828455		3.13887	0.534394	1.76534
		2.87777	0.545168	1.0395													3.20003	0.574386	0.748097		2.76481	0.53641	1.77344
		2.9605	0.543827	1.0395													3.37437	0.556449	0.905292		3.03495	0.53486	1.65464
		2.9605	0.543827	1.0395													2.6768	0.580637	0.748222		3.05023	0.532375	1.76577
																	3.05488	0.565362	0.95971		3.10757	0.545954	1.76406
																	3.15652	0.561782	0.717488		2.9501	0.536115	1.6162
																	2.90361	0.551731	0.715025		2.87668	0.532625	1.58868
																	3.02669	0.563083	0.70546		2.70608	0.533613	1.51203
																	3.03505	0.576521	0.80873		3.16682	0.539214	1.83129
																	2.92206	0.563916	0.908023		3.24967	0.547136	1.63097
																	3.10532	0.564089	0.798492		3.03896	0.539493	1.75775
																	3.17406	0.559008	0.838511		3.44885	0.549524	1.77237
																	3.02811	0.560496	0.890418		3.02329	0.546425	1.78569
																	3.04494	0.565064	0.735221		2.9351	0.542641	1.71883
																	2.90988	0.57191	0.853952		3.11142	0.542686	1.77808
																	3.14372	0.556397	0.73391		3.15872	0.551297	1.78185
																	2.96681	0.575129	0.980474		3.25264	0.551492	1.97624
																	3.03866	0.568104	0.775316		3.18299	0.548059	1.70766
																	3.13975	0.577302	0.686022		3.06625	0.550222	1.82246
																	2.9256	0.572576	0.758445		2.96535	0.560027	1.97009
																	2.93691	0.570246	0.666664		3.10554	0.560275	1.90152
																	2.97509	0.57728	0.580386		3.00059	0.554461	1.73822
																	2.92852	0.577747	0.7905		3.30547	0.561739	1.95277
																	2.77845	0.588417	0.779696		3.19479	0.553549	1.57495
																	3.02874	0.5667	0.827658		2.95387	0.554699	1.83101
																	2.75469	0.571013	0.661815		3.28019	0.563427	2.07015
																	2.91805	0.567717	0.666104		3.10678	0.551232	1.95557
																	2.76175	0.572389	0.700858		3.44324	0.540954	1.99275
																	3.1502	0.573134	0.643496		3.26995	0.545909	1.89786
																	2.97814	0.574336	1.05391		3.30717	0.556389	1.86789
																	3.03563	0.574709	0.795053		3.17575	0.552843	1.98698
																	2.93091	0.57484	0.679547		3.37833	0.572651	2.16061
																	3.19667	0.576946	0.797518		3.32903	0.544851	1.86477
																	2.91416	0.581739	0.88505		3.36406	0.552033	2.04756
																	3.13834	0.586551	0.821822		3.30243	0.553062	1.819
																	3.1403	0.576992	0.84553		3.45944	0.542528	1.83553
																	2.90176	0.592052	0.793645		3.03905	0.557985	1.96049
																	3.03915	0.585954	0.568434		3.43252	0.556873	1.79571
																	2.99654	0.588383	0.647544		3.58662	0.561875	2.01614
																	3.28094	0.574171	0.845675		3.4437	0.555016	1.73947
																	2.83719	0.568914	0.702095		3.58851	0.525432	1.66801
																	2.75323	0.583521	0.750014		3.45171	0.543097	1.92001
																	3.02422	0.583746	0.780448		3.58898	0.552199	1.95677
																	2.84146	0.570097	0.60289		3.51885	0.545551	2.01579
																	2.896	0.57147	0.736216		3.79462	0.551734	1.79766
																	3.02809	0.583732	0.666068		3.71264	0.549664	1.79159
																	2.79635	0.58825	0.550796		3.875	0.545741	1.60975
																	3.13657	0.590257	0.759081		3.75894	0.552194	1.5793
																	3.04613	0.574915	0.623439		3.87351	0.550944	1.33187
																	3.19228	0.584813	0.663588		3.99445	0.553621	1.18101
																	2.9483	0.584639	0.573214		4.26482	0.538644	1.03495
																	3.12786	0.580067	0.650101		2.68952	0.538247	1.47504
																	2.84287	0.573016	0.762011
																	3.0429	0.57244	0.88492
																	3.17548	0.584434	0.581572
																	2.9291	0.568009	0.742386
																	3.04091	0.577014	0.759367
																	3.26897	0.579546	0.81543
																	2.93019	0.585601	0.83852
																	2.89136	0.57564	0.575881
																	3.19172	0.568402	0.706553
																	3.06444	0.579647	0.838698
																	2.92126	0.572174	0.766244
																	2.96351	0.588677	0.863602
																	3.15574	0.570879	0.84599
																	3.15845	0.577624	0.973103
																	3.09172	0.590051	0.417924
																	3.19507	0.583516	0.668704
																	3.24598	0.576258	0.660229
																	3.06418	0.5794	0.533229
																	3.12646	0.5922	0.631691
																	3.07244	0.585321	0.849009
																	3.37185	0.566947	0.693195
																	3.00237	0.576721	0.787435
																	3.42045	0.582189	0.866555
																	3.11338	0.564798	0.657574
																	3.1995	0.576851	0.648309
																	3.34162	0.574213	0.550569
																	3.31539	0.576409	0.668766
																	3.1663	0.56892	0.625037
																	3.34698	0.56158	0.684636
																	3.06078	0.566423	0.686082
																	3.43649	0.586143	0.633113
																	3.41565	0.572707	0.590718
																	3.26405	0.567042	0.68022
																	3.33177	0.583322	0.727964
																	3.42756	0.579463	0.629468
																	3.25517	0.567548	0.769837
																	3.39451	0.580147	0.71506
																	3.42873	0.580398	0.701177
																	3.39788	0.568007	0.830808
																	3.15824	0.57654	0.98288
																	3.3317	0.570011	0.818697
																	3.11671	0.580371	0.794362
																	3.36488	0.563177	0.722202
																	3.32806	0.568275	0.731698
																	3.44715	0.575741	0.775923
																	3.53241	0.56968	0.641484
																	3.61159	0.574117	0.529852
																	3.48655	0.582356	0.737596
																	3.52606	0.567376	0.605895
																	3.67915	0.562723	0.723629
																	3.73316	0.580768	0.584473
																	3.59132	0.567719	0.536191
																	3.69776	0.572234	0.523196
																	3.488	0.565737	0.714416
																	3.83835	0.558149	0.89939
																	3.53968	0.562046	0.699305
																	3.55013	0.577114	0.72062
																	3.761	0.565576	0.664633
																	3.69427	0.567635	0.64853
																	3.48916	0.570709	0.875957
																	3.87315	0.576516	0.534798
																	3.81321	0.570361	0.618302
																	3.9389	0.568869	0.574967
																	3.72883	0.566434	0.735717
																	3.75317	0.577723	0.681601
																	3.41978	0.560315	0.612944
																	3.72076	0.566528	0.739338
																	3.58784	0.57676	0.571147
																	3.19456	0.574518	0.795754
																	3.14968	0.561941	0.856164
																	3.39224	0.574593	1.20143
																	3.08744	0.573429	1.06539
																	3.27178	0.561228	1.02169
																	3.23	0.548474	0.91468

## Sheet: Fig4
		Fig. 4a							Fig. 4b							Fig. 4c
		spikeX	spikeY	spikeT	burstX	burstY	burstT		spikeX	spikeY	spikeT	burstX	burstY	burstT		spikeX	spikeY	spikeT	burstX	burstY	burstT
		27	3	1	20	34	1		50	8	1	48	9	1		61	5	1	45	6	1
		29	3	1	23	30	2		51	8	1	48	12	1		60	4	2	48	6	1
		30	3	1	23	29	3		48	11	1	48	8	2		60	5	2	43	7	1
		14	28	1	23	31	3		57	36	1	49	8	3		60	6	2	45	7	1
		15	31	1	20	27	4		58	36	1	44	33	3		58	6	4	44	8	1
		14	33	1	22	27	4		70	48	1	41	15	4		59	6	4	17	19	1
		67	58	1	23	32	4		2	51	1	55	34	4		61	6	4	18	19	1
		31	4	2	21	34	4		3	54	1	55	35	4		59	7	4	19	19	1
		15	30	2	23	59	4		1	55	1	49	7	5		60	7	4	33	21	1
		15	32	2	23	30	5		1	56	1	51	7	5		61	7	4	35	21	1
		15	33	2	22	33	5		20	68	1	48	9	5		59	8	5	32	22	1
		69	49	2	26	67	5		16	18	2	47	10	5		60	6	6	34	22	1
		68	58	2	23	28	6		16	19	2	57	35	5		56	7	6	35	22	1
		65	59	2	23	31	6		56	33	2	48	12	6		57	7	6	31	23	1
		65	61	2	23	33	6		56	34	2	56	35	6		58	7	6	33	23	1
		28	2	3	34	67	6		56	35	2	55	36	6		59	7	6	34	23	1
		31	3	3	24	29	7		60	37	2	57	36	6		60	7	6	35	23	1
		32	5	3	31	65	7		2	49	2	48	7	7		57	8	6	32	24	1
		14	31	3	34	66	7		70	49	2	44	33	7		58	8	6	2	28	1
		14	34	3	22	27	8		3	50	2	54	33	7		60	8	6	70	29	1
		66	58	3	23	29	8		25	68	2	54	34	7		58	9	6	1	30	1
		64	60	3	24	30	8		57	34	3	45	35	7		59	9	6	24	30	1
		29	2	4	24	31	8		58	37	3	55	35	7		60	9	6	70	30	1
		41	15	4	23	32	8		4	52	3	56	37	7		70	15	6	66	31	1
		15	29	4	24	32	8		4	53	3	49	7	8		70	16	6	63	32	1
		16	30	4	32	65	8		2	54	3	50	7	8		70	17	6	64	32	1
		16	32	4	23	30	9		18	67	3	47	8	8		70	1	7	65	32	1
		33	66	4	22	33	9		16	17	4	49	8	8		61	7	7	14	46	1
		27	2	5	24	33	9		56	36	4	47	9	8		56	8	7	55	49	1
		30	2	5	21	34	9		3	52	4	47	10	8		61	8	7	55	51	1
		28	3	5	23	28	10		57	37	5	47	11	8		57	9	7	55	52	1
		32	4	5	24	29	10		59	37	5	55	34	8		70	14	7	56	52	1
		16	31	5	24	30	10		1	48	5	54	35	8		55	8	8	55	53	1
		16	33	5	23	31	10		4	51	5	56	36	8		57	8	8	56	53	1
		15	34	5	24	31	10		4	54	5	58	38	8		58	8	8	58	54	1
		62	36	5	25	31	10		3	55	5	51	7	9		59	8	8	14	57	1
		23	61	5	24	32	10		1	57	5	48	9	9		60	8	8	16	57	1
		15	28	6	23	33	10		70	57	5	41	15	9		56	9	8	12	58	1
		15	31	6	34	66	10		3	49	6	44	32	9		58	9	8	13	58	1
		63	40	6	34	67	10		2	56	6	55	33	9		59	9	8	14	58	1
		64	59	6	24	28	11		16	63	6	43	34	9		60	9	8	15	58	1
		27	1	7	23	29	11		19	68	6	54	34	9		57	10	8	16	58	1
		31	2	7	25	29	11		22	6	7	56	35	9		58	10	8	17	58	1
		32	2	7	25	30	11		17	18	7	54	36	9		59	10	8	14	59	1
		29	3	7	23	32	11		2	48	7	55	36	9		70	16	8	15	59	1
		32	3	7	25	32	11		4	50	7	55	37	9		69	17	8	17	59	1
		16	29	7	23	34	11		5	52	7	49	6	10		70	17	8	18	59	1
		17	30	7	35	66	11		3	53	7	47	7	10		70	18	8	14	60	1
		17	31	7	35	67	11		5	53	7	48	7	10		70	2	9	15	60	1
		15	32	7	35	69	11		2	55	7	50	7	10		55	9	9	17	60	1
		67	57	7	41	69	11		4	53	8	47	8	10		55	10	9	53	60	1
		64	61	7	24	29	12		4	55	8	52	8	10		56	10	9	13	61	1
		28	1	8	23	30	12		3	56	8	47	9	10		70	13	9	15	61	1
		29	1	8	24	30	12		17	67	8	46	11	10		70	15	9	44	61	1
		30	1	8	23	31	12		17	68	8	54	33	10		69	16	9	48	61	1
		16	28	8	24	31	12		17	17	9	53	34	10		69	19	9	49	61	1
		17	32	8	25	31	12		2	57	9	53	35	10		70	19	9	50	61	1
		65	58	8	26	31	12		18	68	9	54	35	10		70	1	10	14	62	1
		63	59	8	22	32	12		14	7	10	55	35	10		54	9	10	15	62	1
		63	60	8	24	32	12		5	54	10	57	35	10		57	9	10	48	62	1
		33	4	9	22	33	12		5	55	10	56	37	10		58	9	10	49	62	1
		16	30	9	24	33	12		3	57	10	57	38	10		59	9	10	51	62	1
		16	32	9	25	33	12		17	19	11	18	55	10		61	9	10	52	62	1
		17	33	9	24	34	12		5	51	11	48	6	11		57	10	10	45	63	1
		13	34	9	58	55	12		4	52	11	49	7	11		58	10	10	46	63	1
		16	34	9	31	65	12		4	56	11	46	8	11		59	10	10	48	63	1
		34	63	9	33	65	12		18	18	12	48	8	11		60	10	10	50	63	1
		31	1	10	35	68	12		1	58	12	49	8	11		56	11	10	51	63	1
		30	3	10	25	29	13		16	68	12	46	9	11		57	11	10	52	63	1
		17	29	10	22	30	13		17	69	12	46	10	11		58	11	10	53	63	1
		17	30	10	25	30	13		17	16	13	47	10	11		70	12	10	48	64	1
		16	31	10	26	30	13		18	69	13	47	12	11		70	14	10	49	64	1
		18	31	10	22	31	13		18	17	14	54	34	11		69	15	10	51	64	1
		16	33	10	23	32	13		46	66	14	55	34	11		70	16	10	52	64	1
		17	34	10	24	32	13		16	69	14	56	34	11		70	17	10	45	5	2
		66	57	10	25	32	13		62	62	15	54	36	11		69	18	10	46	5	2
		29	2	11	26	32	13		16	66	15	55	36	11		70	18	10	47	5	2
		18	30	11	23	33	13		3	11	16	56	36	11		69	1	11	44	6	2
		17	31	11	22	34	13		15	69	16	57	36	11		70	3	11	46	6	2
		18	32	11	34	66	13		16	70	16	54	37	11		60	7	11	49	6	2
		55	53	11	35	67	13		16	67	17	55	37	11		60	9	11	44	7	2
		64	58	11	36	67	13		15	68	17	6	53	11		59	11	11	46	7	2
		62	60	11	23	30	14		17	70	17	6	54	11		69	17	11	47	7	2
		28	70	11	24	30	14		15	67	19	49	6	12		70	2	12	43	8	2
		29	70	11	23	31	14		14	68	19	50	6	12		56	9	12	45	8	2
		30	2	12	24	31	14		15	70	19	51	6	12		56	10	12	46	8	2
		33	2	12	25	31	14		18	70	19	46	7	12		58	10	12	16	20	2
		17	28	12	26	31	14		15	1	20	47	7	12		59	10	12	17	20	2
		18	29	12	22	32	14		48	4	20	48	7	12		57	11	12	18	20	2
		15	30	12	24	33	14		45	6	20	47	8	12		58	11	12	19	20	2
		18	55	12	25	33	14		14	69	20	47	9	12		70	13	12	20	20	2
		62	59	12	23	34	14		16	1	21	48	10	12		69	14	12	16	21	2
		62	62	12	24	34	14		50	4	21	47	11	12		70	15	12	32	21	2
		30	70	12	25	34	14		46	5	21	43	33	12		70	1	13	34	21	2
		30	1	13	59	53	14		47	5	21	44	33	12		69	2	13	36	21	2
		42	12	13	32	65	14		48	5	21	53	33	12		60	10	13	16	22	2
		18	31	13	35	66	14		49	5	21	55	33	12		61	10	13	31	22	2
		17	32	13	36	66	14		44	7	21	53	34	12		60	11	13	33	22	2
		17	33	13	34	67	14		46	7	21	53	35	12		69	13	13	36	22	2
		18	33	13	26	30	15		44	8	21	54	35	12		70	2	14	37	22	2
		15	35	13	22	31	15		47	4	22	55	35	12		70	3	14	16	23	2
		65	57	13	23	32	15		50	5	22	56	35	12		70	4	14	32	23	2
		63	58	13	24	32	15		51	5	22	53	36	12		70	11	14	36	23	2
		46	66	13	25	32	15		46	6	22	56	37	12		69	1	15	37	23	2
		29	1	14	26	32	15		47	6	22	56	38	12		69	3	15	33	24	2
		32	1	14	22	33	15		48	6	22	5	56	12		69	2	17	34	24	2
		17	29	14	23	33	15		45	7	22	47	6	13		70	3	17	35	24	2
		19	30	14	26	33	15		46	8	22	48	6	13		69	4	17	36	24	2
		19	31	14	23	35	15		44	9	22	50	7	13		70	4	17	33	25	2
		18	34	14	59	52	15		45	9	22	46	8	13		70	5	17	38	26	2
		67	56	14	34	65	15		15	69	22	48	8	13		68	1	18	1	28	2
		64	57	14	35	65	15		14	1	23	45	9	13		68	2	18	2	29	2
		62	58	14	36	67	15		17	1	23	46	9	13		70	2	18	68	29	2
		29	69	14	36	68	15		49	4	23	48	9	13		60	12	78	69	29	2
		19	29	15	35	69	15		45	5	23	49	9	13		61	12	78	2	30	2
		17	30	15	25	31	16		49	6	23	46	10	13		60	13	78	68	31	2
		19	32	15	26	31	16		47	7	23	46	11	13		61	13	78	54	49	2
		28	69	15	24	33	16		48	7	23	18	19	13		62	13	78	56	49	2
		29	70	15	25	33	16		45	8	23	43	32	13		60	14	78	69	49	2
		31	70	15	22	34	16		47	8	23	44	32	13		62	14	78	54	50	2
		18	28	16	23	34	16		46	9	23	54	33	13		60	15	78	55	50	2
		19	33	16	24	34	16		14	70	23	54	34	13		63	15	78	56	50	2
		17	35	16	25	34	16		48	4	24	55	34	13		64	15	78	54	51	2
		63	59	16	33	65	16		44	6	24	56	34	13		61	16	78	56	51	2
		62	61	16	33	66	16		45	6	24	52	35	13		63	16	78	57	51	2
		30	69	16	34	66	16		50	6	24	54	36	13		64	16	78	57	52	2
		27	70	16	36	66	16		46	7	24	55	36	13		62	17	78	58	52	2
		32	70	16	35	67	16		49	7	24	56	36	13		64	17	78	59	52	2
		33	3	17	35	68	16		48	8	24	53	37	13		65	17	78	57	53	2
		20	30	17	24	32	17		15	2	25	54	37	13		59	14	79	58	53	2
		18	32	17	25	32	17		47	5	25	55	37	13		61	15	79	59	53	2
		62	49	17	26	32	17		48	5	25	55	38	13		62	15	79	57	54	2
		64	56	17	23	33	17		49	5	25	6	55	13		60	16	79	15	57	2
		63	57	17	26	33	17		45	10	25	4	57	13		62	16	79	17	57	2
		35	62	17	26	34	17		46	4	26	48	5	14		65	16	79	18	58	2
		29	68	17	24	35	17		44	7	26	49	5	14		61	17	79	11	59	2
		31	69	17	60	51	17		43	8	26	49	6	14		63	17	79	16	59	2
		19	28	18	34	65	17		44	8	26	50	6	14		22	20	79	12	60	2
		18	30	18	35	65	17		13	1	27	46	7	14		23	20	79	13	60	2
		19	30	18	36	65	17		46	5	27	47	7	14		24	21	79	16	60	2
		20	31	18	35	66	17		2	10	27	48	7	14		24	22	79	14	61	2
		61	58	18	37	66	17		48	3	29	49	7	14		48	26	79	16	61	2
		61	60	18	36	67	17		16	2	30	45	8	14		49	26	79	17	61	2
		30	68	18	37	67	17		14	2	31	47	8	14		48	27	79	16	62	2
		29	69	18	36	68	17		47	3	31	49	8	14		52	27	79	46	62	2
		18	29	19	37	68	17		43	7	31	47	9	14		8	4	80	53	62	2
		19	31	19	36	69	17		43	6	32	45	10	14		6	5	80	47	63	2
		20	32	19	24	33	18		43	8	32	47	10	14		8	5	80	49	63	2
		63	56	19	25	33	18		12	1	33	47	12	14		9	5	80	46	64	2
		65	56	19	23	34	18		44	5	33	17	20	14		17	5	80	47	64	2
		27	69	19	24	34	18		42	7	33	55	32	14		9	6	80	50	64	2
		33	1	20	25	34	18		42	9	33	53	33	14		8	7	80	48	65	2
		20	29	20	23	35	18		46	3	34	52	34	14		15	11	80	49	65	2
		21	30	20	59	51	18		13	1	35	53	34	14		14	12	80	50	65	2
		19	34	20	59	52	18		42	8	35	53	35	14		15	12	80	44	5	3
		16	35	20	59	53	18		11	1	36	54	35	14		13	13	80	43	6	3
		61	57	20	32	64	18		14	1	36	55	35	14		15	13	80	45	6	3
		62	57	20	33	64	18		42	6	36	52	36	14		63	13	80	47	6	3
		61	59	20	32	65	18		41	8	36	53	36	14		15	14	80	43	7	3
		61	61	20	37	65	18		43	9	36	57	37	14		16	14	80	45	7	3
		28	68	20	33	66	18		47	2	37	54	38	14		61	14	80	42	8	3
		31	68	20	34	66	18		45	4	37	57	38	14		64	14	80	16	19	3
		20	28	21	36	66	18		42	5	37	4	49	14		15	15	80	17	19	3
		20	30	21	33	67	18		41	7	37	6	52	14		16	15	80	18	19	3
		20	33	21	35	67	18		41	9	38	6	54	14		59	15	80	20	19	3
		30	67	21	34	68	18		43	5	39	5	57	14		16	16	80	34	20	3
		21	29	22	26	33	19		42	10	39	3	58	14		61	16	80	17	21	3
		60	58	22	27	33	19		41	6	40	46	6	15		63	18	80	18	21	3
		27	68	22	26	34	19		40	7	40	47	6	15		19	20	80	19	21	3
		32	69	22	25	35	19		41	5	41	48	6	15		22	21	80	33	21	3
		28	70	22	34	64	19		40	6	41	45	7	15		23	21	80	35	21	3
		21	31	23	35	64	19		40	8	41	46	8	15		21	22	80	32	22	3
		21	32	23	34	65	19		10	1	42	48	8	15		23	22	80	34	22	3
		63	55	23	35	65	19		24	19	42	50	8	15		7	23	80	35	22	3
		64	55	23	36	65	19		46	2	43	45	9	15		22	23	80	31	23	3
		62	56	23	35	66	19		43	10	43	46	9	15		23	23	80	33	23	3
		60	57	23	37	66	19		23	19	43	48	9	15		24	23	80	34	23	3
		60	59	23	34	67	19		25	19	43	46	10	15		6	24	80	35	23	3
		28	67	23	36	67	19		40	5	44	48	10	15		8	24	80	30	24	3
		32	68	23	37	67	19		39	6	44	45	11	15		23	24	80	31	24	3
		21	28	24	35	68	19		39	7	44	43	33	15		24	24	80	2	27	3
		62	55	24	36	68	19		40	7	44	55	33	15		47	24	80	1	29	3
		29	67	24	37	68	19		41	10	44	54	34	15		48	24	80	1	30	3
		31	67	24	35	69	19		24	17	44	55	34	15		8	25	80	26	30	3
		33	70	24	36	69	19		23	20	44	43	35	15		47	25	80	67	30	3
		22	30	25	37	69	19		24	20	44	52	35	15		48	25	80	67	31	3
		65	55	25	24	34	20		25	20	44	56	35	15		49	25	80	70	31	3
		61	56	25	25	34	20		44	4	45	54	36	15		50	25	80	65	32	3
		60	60	25	24	35	20		41	6	45	55	36	15		7	26	80	66	32	3
		26	68	25	60	50	20		40	9	45	56	36	15		47	26	80	64	33	3
		26	69	25	60	51	20		25	18	45	57	36	15		50	26	80	65	33	3
		22	28	26	59	52	20		22	21	45	53	37	15		51	26	80	55	51	3
		22	31	26	33	64	20		23	21	45	54	37	15		52	26	80	58	51	3
		33	68	26	36	64	20		24	21	45	55	37	15		8	27	80	54	52	3
		22	29	27	32	65	20		25	21	45	56	37	15		49	27	80	55	52	3
		21	30	27	33	65	20		24	22	45	55	38	15		50	27	80	56	52	3
		22	32	27	33	66	20		43	4	46	56	38	15		51	27	80	55	53	3
		21	33	27	34	66	20		23	18	46	6	53	15		49	28	80	56	53	3
		61	55	27	36	66	20		25	22	46	5	56	15		50	28	80	60	53	3
		62	56	27	33	67	20		24	23	46	6	56	15		55	28	80	56	54	3
		59	59	27	35	67	20		39	5	47	2	58	15		52	29	80	59	54	3
		37	62	27	36	67	20		39	8	47	4	58	15		31	32	80	13	57	3
		27	67	27	38	67	20		24	21	47	47	5	16		34	33	80	14	57	3
		33	67	27	34	68	20		23	22	47	48	5	16		35	33	80	16	57	3
		33	69	27	38	68	20		24	22	47	49	5	16		34	34	80	13	58	3
		62	54	28	26	34	21		23	23	47	50	5	16		35	34	80	14	58	3
		63	54	28	27	34	21		38	6	48	49	6	16		36	36	80	15	58	3
		60	56	28	23	35	21		39	6	48	50	6	16		38	36	80	16	58	3
		30	66	28	26	35	21		38	7	48	51	6	16		37	37	80	17	58	3
		31	66	28	59	51	21		38	8	48	46	7	16		38	37	80	12	59	3
		32	67	28	58	52	21		22	22	48	47	7	16		37	38	80	13	59	3
		43	10	29	58	53	21		24	24	48	48	7	16		38	38	80	14	59	3
		60	55	29	32	64	21		9	1	49	49	7	16		39	38	80	15	59	3
		59	56	29	34	64	21		40	10	49	45	8	16		37	39	80	17	59	3
		59	57	29	35	64	21		26	19	49	47	8	16		38	39	80	14	60	3
		25	69	29	34	65	21		25	21	49	49	8	16		37	40	80	15	60	3
		61	49	30	35	65	21		26	21	49	47	9	16		38	40	80	17	60	3
		7	32	31	36	65	21		25	23	49	49	9	16		5	4	81	18	60	3
		63	53	31	37	65	21		43	3	50	45	10	16		9	4	81	12	61	3
		61	54	31	35	66	21		40	4	50	46	11	16		7	5	81	13	61	3
		64	54	31	37	66	21		38	5	50	46	12	16		18	5	81	15	61	3
		32	66	31	38	66	21		37	6	50	19	17	16		8	6	81	18	61	3
		62	53	32	34	67	21		23	23	50	18	19	16		6	7	81	53	61	3
		64	53	32	37	67	21		24	23	50	19	19	16		7	7	81	14	62	3
		59	55	32	35	68	21		38	6	51	43	31	16		7	8	81	15	62	3
		34	68	32	36	68	21		37	7	51	42	32	16		16	13	81	44	62	3
		61	53	33	37	68	21		38	7	51	43	32	16		13	14	81	47	62	3
		60	54	33	35	69	21		39	7	51	42	33	16		14	14	81	48	62	3
		59	58	33	36	69	21		8	1	52	44	33	16		60	14	81	49	62	3
		60	61	33	37	69	21		40	5	52	53	33	16		14	15	81	50	62	3
		34	69	33	24	35	22		37	8	52	54	33	16		60	15	81	51	62	3
		58	56	34	25	35	22		39	9	52	42	34	16		14	16	81	52	62	3
		62	52	35	58	50	22		25	24	52	52	34	16		15	16	81	44	63	3
		63	52	35	59	50	22		37	5	53	53	34	16		63	16	81	48	63	3
		60	56	35	61	50	22		36	7	53	56	34	16		62	17	81	50	63	3
		60	53	36	58	51	22		38	9	53	44	35	16		62	18	81	51	63	3
		65	53	36	31	64	22		37	26	53	53	35	16		64	18	81	52	63	3
		61	52	37	33	64	22		7	1	54	54	35	16		21	19	81	53	63	3
		59	54	37	37	64	22		39	4	54	55	35	16		22	19	81	48	64	3
		63	51	38	33	65	22		36	6	54	52	36	16		21	20	81	49	64	3
		62	51	39	38	65	22		37	6	54	53	36	16		22	20	81	51	64	3
		60	52	39	32	66	22		36	8	54	52	37	16		20	21	81	52	64	3
		64	52	39	33	66	22		38	8	54	53	38	16		21	21	81	51	65	3
		65	54	39	34	66	22		36	26	54	7	53	16		8	22	81	46	4	4
		24	28	40	36	66	22		38	26	54	6	55	16		9	22	81	43	5	4
		25	28	40	33	67	22		36	27	54	46	6	17		10	22	81	45	5	4
		10	22	41	35	67	22		8	1	55	47	6	17		11	22	81	46	5	4
		23	28	41	36	67	22		9	1	55	48	6	17		22	22	81	47	5	4
		23	29	41	33	68	22		37	4	55	45	7	17		25	22	81	48	5	4
		24	29	41	34	68	22		38	4	55	50	7	17		8	23	81	44	6	4
		26	29	41	38	68	22		42	4	55	46	8	17		9	23	81	46	6	4
		25	29	42	36	70	22		38	5	55	48	8	17		25	23	81	48	6	4
		25	30	42	27	34	23		37	7	55	45	9	17		7	24	81	42	7	4
		61	51	42	26	35	23		60	25	55	46	9	17		9	24	81	44	7	4
		26	28	43	25	36	23		37	26	55	48	9	17		46	24	81	46	7	4
		22	30	43	59	49	23		35	27	55	44	10	17		49	24	81	47	7	4
		23	30	43	60	50	23		37	27	55	46	10	17		6	25	81	44	8	4
		24	30	43	57	51	23		38	27	55	49	10	17		7	25	81	45	8	4
		23	31	43	60	51	23		7	70	55	18	20	17		10	25	81	46	8	4
		24	31	43	58	52	23		6	1	56	44	31	17		46	25	81	48	8	4
		24	27	44	59	52	23		36	5	56	54	32	17		51	25	81	17	18	4
		24	28	44	57	53	23		38	6	56	52	33	17		8	26	81	18	18	4
		25	28	44	59	53	23		37	9	56	54	34	17		5	27	81	19	18	4
		23	29	44	34	64	23		35	26	56	55	34	17		6	27	81	20	18	4
		24	29	44	35	64	23		34	27	56	56	35	17		47	27	81	19	19	4
		26	30	44	36	64	23		5	68	56	54	36	17		53	27	81	21	19	4
		27	30	44	34	65	23		5	69	56	55	36	17		54	27	81	15	20	4
		27	31	44	35	65	23		8	69	56	56	36	17		55	27	81	16	20	4
		22	32	44	36	65	23		8	70	56	53	37	17		56	27	81	17	20	4
		23	32	44	37	65	23		7	1	57	54	37	17		7	28	81	18	20	4
		63	50	44	35	66	23		41	4	57	55	37	17		51	28	81	21	20	4
		25	30	45	37	66	23		35	7	57	56	37	17		52	28	81	33	20	4
		25	31	45	38	66	23		36	7	57	57	37	17		53	28	81	35	20	4
		26	31	45	37	67	23		38	7	57	54	38	17		54	28	81	15	21	4
		27	32	45	38	67	23		34	28	57	55	38	17		56	28	81	16	21	4
		26	29	46	35	68	23		35	28	57	56	38	17		57	28	81	32	21	4
		22	31	46	36	68	23		6	68	57	55	39	17		7	29	81	34	21	4
		24	31	46	37	68	23		7	68	57	6	52	17		51	29	81	36	21	4
		25	32	46	34	69	23		6	69	57	7	54	17		53	29	81	16	22	4
		26	32	46	36	69	23		7	69	57	7	55	17		54	29	81	17	22	4
		26	30	47	37	69	23		6	70	57	19	56	17		55	29	81	18	22	4
		27	31	47	38	69	23		7	70	57	4	57	17		56	29	81	31	22	4
		24	32	47	25	35	24		36	4	58	5	57	17		7	30	81	33	22	4
		22	33	47	27	35	24		35	5	58	6	57	17		33	31	81	36	22	4
		24	33	47	23	36	24		37	5	58	3	58	17		34	31	81	37	22	4
		25	33	47	24	36	24		35	6	58	46	5	18		33	32	81	36	23	4
		22	34	47	26	36	24		36	6	58	47	5	18		34	32	81	37	23	4
		25	29	48	58	50	24		35	8	58	48	5	18		35	32	81	32	24	4
		23	31	48	59	50	24		36	9	58	49	5	18		36	32	81	35	24	4
		27	32	48	58	51	24		55	10	58	50	5	18		31	33	81	36	24	4
		23	33	48	59	51	24		37	25	58	49	6	18		32	33	81	37	24	4
		26	33	48	57	52	24		36	26	58	50	6	18		33	33	81	2	28	4
		27	33	48	58	53	24		35	27	58	46	7	18		36	33	81	70	28	4
		23	34	48	58	54	24		37	28	58	47	7	18		37	33	81	70	29	4
		4	37	48	32	65	24		5	67	58	48	7	18		36	34	81	66	30	4
		27	29	49	33	65	24		7	67	58	49	7	18		37	34	81	69	30	4
		26	31	49	32	66	24		5	70	58	44	8	18		35	35	81	70	30	4
		24	34	49	33	66	24		38	4	59	45	8	18		36	35	81	1	31	4
		25	34	49	34	66	24		36	27	59	47	8	18		37	35	81	66	31	4
		62	50	49	36	66	24		33	28	59	49	8	18		38	35	81	69	31	4
		11	23	50	33	67	24		36	28	59	44	9	18		39	37	81	28	32	4
		25	32	50	34	67	24		34	29	59	47	9	18		39	40	81	63	32	4
		26	32	50	35	67	24		5	66	59	47	10	18		37	41	81	64	32	4
		28	32	50	36	67	24		6	67	59	45	11	18		32	45	81	55	50	4
		28	33	50	35	70	24		5	68	59	18	16	18		30	46	81	54	51	4
		26	34	50	37	70	24		6	68	59	19	18	18		31	46	81	56	51	4
		22	35	50	24	35	25		5	69	59	19	19	18		32	46	81	57	51	4
		25	33	51	26	35	25		6	69	59	43	31	18		34	46	81	57	52	4
		27	33	51	25	36	25		37	3	60	42	32	18		29	47	81	58	52	4
		60	49	51	58	49	25		38	3	60	43	32	18		30	47	81	54	53	4
		61	50	51	59	49	25		35	4	60	44	32	18		31	47	81	57	53	4
		40	24	52	57	50	25		37	4	60	55	32	18		30	48	81	58	53	4
		26	33	52	57	51	25		37	6	60	42	33	18		16	50	81	57	54	4
		27	34	52	58	52	25		35	29	60	43	33	18		17	50	81	58	54	4
		28	34	52	59	52	25		4	67	60	53	33	18		18	51	81	11	58	4
		60	51	52	57	53	25		4	68	60	56	33	18		19	51	81	19	58	4
		61	51	52	33	64	25		7	68	60	41	34	18		19	52	81	16	59	4
		60	52	52	34	64	25		4	69	60	42	34	18		7	3	82	18	59	4
		36	70	52	35	64	25		7	69	60	52	34	18		6	4	82	13	60	4
		23	35	53	36	64	25		6	70	60	53	34	18		7	4	82	16	60	4
		59	50	53	37	64	25		36	4	61	43	35	18		5	5	82	14	61	4
		60	50	53	34	65	25		35	5	61	51	35	18		9	5	82	16	61	4
		59	51	53	35	65	25		34	6	61	52	35	18		5	6	82	17	61	4
		59	53	53	36	65	25		35	6	61	53	35	18		6	6	82	13	62	4
		10	23	54	37	65	25		34	7	61	54	35	18		7	6	82	16	62	4
		28	33	54	38	65	25		35	7	61	55	35	18		9	7	82	17	62	4
		26	34	54	35	66	25		36	8	61	52	36	18		8	8	82	45	62	4
		59	48	54	37	66	25		36	25	61	53	36	18		14	13	82	47	63	4
		58	49	54	38	66	25		39	26	61	57	36	18		59	13	82	49	63	4
		59	49	54	37	67	25		34	28	61	52	37	18		13	15	82	45	64	4
		60	49	54	38	67	25		6	66	61	55	37	18		60	16	82	47	64	4
		57	50	54	33	68	25		7	66	61	5	56	18		62	16	82	50	64	4
		58	52	54	34	68	25		5	67	61	6	56	18		60	17	82	53	64	4
		59	52	54	35	68	25		8	67	61	4	58	18		61	17	82	47	65	4
		58	53	54	36	68	25		36	3	62	5	58	18		23	19	82	48	65	4
		58	54	54	37	68	25		36	5	62	49	4	19		20	20	82	49	65	4
		37	67	54	38	68	25		33	29	62	46	6	19		23	20	82	50	65	4
		38	67	54	35	69	25		33	30	62	47	6	19		24	20	82	45	4	5
		35	68	54	36	69	25		4	66	62	48	6	19		24	21	82	47	4	5
		36	68	54	37	69	25		5	66	62	51	6	19		23	22	82	44	5	5
		37	68	54	38	69	25		6	67	62	45	7	19		24	22	82	42	6	5
		38	68	54	25	35	26		5	68	62	46	8	19		10	23	82	43	6	5
		39	68	54	27	35	26		6	68	62	48	8	19		10	24	82	45	6	5
		34	69	54	28	35	26		5	69	62	45	9	19		25	24	82	43	7	5
		36	69	54	24	36	26		4	70	62	46	9	19		9	25	82	45	7	5
		37	69	54	26	36	26		34	5	63	45	10	19		24	25	82	43	8	5
		38	69	54	27	36	26		35	6	63	19	17	19		5	26	82	47	8	5
		35	70	54	57	49	26		34	8	63	18	19	19		6	26	82	44	9	5
		37	70	54	58	50	26		54	10	63	17	20	19		7	26	82	15	19	5
		60	25	55	56	51	26		54	11	63	19	20	19		7	27	82	16	19	5
		27	35	55	58	51	26		34	30	63	44	30	19		48	27	82	17	19	5
		28	35	55	56	52	26		3	68	63	42	31	19		49	27	82	18	19	5
		58	48	55	57	52	26		4	68	63	41	32	19		5	28	82	19	20	5
		60	48	55	57	54	26		37	2	64	41	33	19		6	28	82	20	20	5
		57	49	55	34	63	26		37	3	64	44	33	19		48	28	82	34	20	5
		58	50	55	36	63	26		34	4	64	54	33	19		50	28	82	17	21	5
		56	51	55	33	65	26		35	4	64	43	34	19		6	29	82	19	21	5
		58	51	55	32	66	26		34	6	64	42	35	19		57	29	82	20	21	5
		56	52	55	33	66	26		34	7	64	51	36	19		8	30	82	31	21	5
		57	52	55	34	66	26		32	29	64	54	36	19		54	30	82	33	21	5
		60	52	55	36	66	26		32	30	64	55	36	19		55	30	82	35	21	5
		61	52	55	32	67	26		33	31	64	56	36	19		35	31	82	37	21	5
		57	53	55	33	67	26		34	31	64	53	37	19		32	32	82	15	22	5
		60	53	55	34	67	26		4	67	64	54	37	19		34	35	82	32	22	5
		57	54	55	35	67	26		4	69	64	56	37	19		37	36	82	34	22	5
		33	66	55	36	67	26		35	3	65	57	37	19		38	38	82	35	22	5
		34	66	55	39	67	26		35	5	65	53	38	19		39	38	82	16	23	5
		39	66	55	26	35	27		33	7	65	54	38	19		69	38	82	31	23	5
		32	67	55	23	36	27		35	9	65	55	38	19		70	38	82	32	23	5
		35	69	55	25	36	27		32	31	65	56	38	19		38	39	82	33	23	5
		12	23	56	24	37	27		3	66	65	57	38	19		39	39	82	34	23	5
		27	34	56	25	37	27		6	66	65	54	39	19		31	45	82	35	23	5
		28	34	56	56	50	27		3	67	65	55	39	19		32	47	82	38	23	5
		29	34	56	57	51	27		3	69	65	56	39	19		31	48	82	33	24	5
		25	35	56	56	53	27		36	2	66	6	51	19		18	50	82	34	24	5
		56	50	56	35	63	27		39	3	66	7	53	19		19	50	82	1	28	5
		57	50	56	34	64	27		33	6	66	6	55	19		20	50	82	69	28	5
		59	50	56	35	64	27		38	25	66	7	56	19		17	51	82	2	29	5
		57	51	56	36	64	27		31	30	66	5	57	19		20	51	82	3	29	5
		59	51	56	37	64	27		33	30	66	6	57	19		26	51	82	68	29	5
		60	51	56	34	65	27		4	65	66	6	58	19		17	52	82	2	30	5
		56	53	56	35	65	27		5	66	66	3	59	19		18	52	82	3	30	5
		35	63	56	36	65	27		34	3	67	49	6	20		20	52	82	25	30	5
		36	63	56	37	65	27		33	5	67	50	6	20		27	52	82	65	30	5
		35	64	56	38	65	27		34	5	67	47	7	20		17	53	82	68	30	5
		36	64	56	35	66	27		33	8	67	48	7	20		18	53	82	2	31	5
		37	64	56	37	66	27		54	9	67	49	7	20		19	53	82	25	31	5
		38	64	56	38	66	27		33	31	67	45	8	20		20	53	82	28	31	5
		35	65	56	24	36	28		3	65	67	47	8	20		21	53	82	67	31	5
		36	65	56	26	36	28		4	66	67	50	8	20		25	53	82	68	31	5
		37	65	56	27	36	28		33	4	68	48	9	20		26	53	82	70	31	5
		38	65	56	28	36	28		34	4	68	49	9	20		26	54	82	65	32	5
		36	66	56	23	37	28		3	64	68	44	10	20		18	55	82	66	32	5
		37	66	56	26	37	28		4	65	68	46	10	20		19	55	82	67	32	5
		38	66	56	27	37	28		5	65	68	48	10	20		21	55	82	63	33	5
		33	67	56	25	36	29		58	70	68	20	17	20		26	55	82	64	33	5
		34	67	56	24	37	29		32	5	69	20	18	20		20	56	82	65	33	5
		35	67	56	25	37	29		32	6	69	20	19	20		13	61	82	49	39	5
		36	67	56	17	43	29		36	6	69	18	20	20		12	63	82	54	49	5
		37	67	56	26	37	30		55	9	69	42	30	20		10	64	82	54	50	5
		39	67	56	27	37	30		53	10	69	43	30	20		12	64	82	54	52	5
		34	68	56	28	37	30		55	11	69	41	31	20		14	64	82	55	52	5
		37	68	56	24	38	30		2	65	69	43	31	20		14	65	82	56	52	5
		38	68	56	25	38	30		3	66	69	44	31	20		8	3	83	55	53	5
		26	35	57	26	38	30		32	7	70	42	32	20		8	4	83	56	53	5
		29	35	57	31	26	297		64	25	70	43	32	20		17	4	83	59	53	5
		22	36	57	22	40	297		3	63	70	44	32	20		8	5	83	55	54	5
		23	36	57	25	41	297		3	64	70	42	33	20		9	6	83	56	54	5
		26	36	57	34	24	298		4	64	70	43	33	20		8	7	83	13	57	5
		27	36	57	32	26	298		5	64	70	41	34	20		6	8	83	14	57	5
		28	36	57	33	26	298		6	65	70	42	34	20		14	11	83	13	58	5
		29	36	57	30	27	298		3	70	70	44	34	20		13	12	83	14	58	5
		57	48	57	59	18	299		35	2	71	52	34	20		14	12	83	15	58	5
		56	49	57	34	23	299		33	3	71	53	34	20		13	13	83	16	58	5
		58	49	57	32	24	299		32	4	71	54	34	20		15	14	83	12	59	5
		59	49	57	31	26	300		56	10	71	51	35	20		15	15	83	13	59	5
		55	51	57	32	26	300		2	64	71	52	35	20		59	16	83	14	59	5
		55	52	57	33	26	300		3	65	71	53	35	20		61	18	83	15	59	5
		57	52	57	30	10	301		4	65	71	54	35	20		20	19	83	17	59	5
		58	52	57	34	24	301		5	65	71	56	35	20		9	21	83	19	59	5
		56	54	57	34	25	301		7	65	71	52	36	20		22	21	83	12	60	5
		20	55	57	30	26	301		2	67	71	53	36	20		23	21	83	14	60	5
		37	63	57	34	26	301		31	5	72	52	37	20		7	22	83	15	60	5
		39	65	57	31	27	301		56	9	72	52	38	20		6	23	83	17	60	5
		35	66	57	32	27	301		3	62	72	54	38	20		23	23	83	13	61	5
		38	67	57	21	40	301		2	63	72	55	38	20		24	23	83	15	61	5
		39	68	57	23	40	301		4	63	72	6	54	20		6	24	83	14	62	5
		37	69	57	36	7	302		5	64	72	7	54	20		8	24	83	15	62	5
		38	69	57	32	25	302		6	64	72	5	55	20		24	24	83	49	62	5
		37	70	57	32	26	302		7	64	72	7	55	20		5	25	83	50	62	5
		27	35	58	33	27	302		32	3	73	4	57	20		8	25	83	51	62	5
		28	35	58	21	39	302		31	6	73	7	57	20		47	25	83	52	62	5
		24	36	58	59	18	303		32	8	73	3	58	20		46	26	83	45	63	5
		25	36	58	34	22	303		53	9	73	5	58	20		47	26	83	46	63	5
		23	37	58	31	26	303		3	63	73	2	59	20		48	26	83	50	63	5
		24	37	58	33	26	303		5	63	73	4	59	20		50	27	83	51	63	5
		25	37	58	34	26	303		3	64	73	5	59	20		8	28	83	52	63	5
		27	37	58	31	27	303		4	64	73	47	9	21		49	28	83	53	63	5
		23	38	58	32	27	303		31	4	74	19	18	21		54	28	83	54	63	5
		27	38	58	34	27	303		54	8	74	19	19	21		5	29	83	46	64	5
		55	50	58	32	28	303		56	11	74	19	20	21		50	29	83	48	64	5
		56	51	58	19	40	303		69	14	74	20	20	21		53	29	83	49	64	5
		58	51	58	32	24	304		39	24	74	18	21	21		54	29	83	51	64	5
		56	52	58	34	24	304		4	62	74	42	31	21		55	29	83	52	64	5
		59	54	58	35	24	304		6	63	74	40	32	21		6	30	83	51	65	5
		36	64	58	31	25	304		7	63	74	41	32	21		53	30	83	52	65	5
		37	64	58	33	25	304		8	63	74	40	33	21		56	30	83	44	4	6
		38	64	58	34	25	304		8	64	74	41	33	21		32	31	83	46	4	6
		36	65	58	35	25	304		34	2	75	52	33	21		33	31	83	43	5	6
		37	65	58	30	26	304		31	3	75	43	34	21		34	31	83	45	5	6
		38	65	58	32	26	304		31	7	75	51	34	21		35	32	83	46	5	6
		36	66	58	33	27	304		57	10	75	41	35	21		36	32	83	47	5	6
		37	66	58	30	28	304		55	12	75	42	35	21		36	33	83	48	5	6
		38	66	58	31	28	304		4	61	75	43	35	21		37	33	83	44	6	6
		39	69	58	33	28	304		5	61	75	55	35	21		37	34	83	46	6	6
		38	70	58	21	40	304		3	62	75	54	36	21		39	36	83	47	6	6
		26	36	59	23	40	304		5	62	75	51	37	21		38	37	83	48	6	6
		27	36	59	41	48	304		6	62	75	53	37	21		1	39	83	49	6	6
		28	36	59	30	10	305		4	63	75	54	37	21		70	40	83	44	7	6
		26	37	59	60	17	305		9	64	75	55	37	21		38	41	83	46	7	6
		28	37	59	32	25	305		33	2	76	56	37	21		70	41	83	47	7	6
		29	37	59	31	26	305		39	25	76	57	37	21		37	42	83	48	7	6
		24	38	59	33	26	305		3	61	76	53	38	21		66	43	83	42	8	6
		25	38	59	34	26	305		2	62	76	56	38	21		70	43	83	44	8	6
		26	38	59	35	26	305		8	62	76	57	38	21		69	44	83	45	8	6
		28	38	59	31	27	305		5	63	76	53	39	21		30	46	83	46	8	6
		57	49	59	32	27	305		7	64	76	54	39	21		18	49	83	45	9	6
		56	50	59	34	27	305		32	2	77	55	39	21		21	52	83	16	18	6
		58	50	59	32	28	305		30	5	77	56	39	21		25	52	83	17	18	6
		57	51	59	34	28	305		30	6	77	7	52	21		27	53	83	18	18	6
		55	53	59	20	39	305		57	9	77	8	54	21		58	53	83	19	18	6
		36	63	59	22	39	305		57	11	77	6	55	21		19	54	83	20	18	6
		39	66	59	26	41	305		38	24	77	8	55	21		20	54	83	19	19	6
		36	67	59	33	24	306		42	38	77	4	56	21		21	54	83	20	19	6
		10	24	60	34	24	306		4	61	77	5	56	21		27	54	83	15	20	6
		29	36	60	35	24	306		6	61	77	6	56	21		27	55	83	16	20	6
		22	37	60	31	25	306		7	62	77	7	56	21		18	58	83	17	20	6
		24	37	60	33	25	306		55	8	78	8	56	21		11	60	83	18	20	6
		25	37	60	34	25	306		40	24	78	5	57	21		12	61	83	32	20	6
		24	39	60	35	25	306		41	38	78	6	57	21		12	62	83	33	20	6
		25	39	60	30	26	306		40	41	78	4	58	21		13	62	83	35	20	6
		26	39	60	32	26	306		41	41	78	6	58	21		14	62	83	36	20	6
		38	63	60	29	27	306		44	42	78	7	58	21		47	62	83	15	21	6
		39	64	60	30	27	306		53	49	78	6	59	21		13	63	83	16	21	6
		39	67	60	33	27	306		54	49	78	14	66	21		14	63	83	18	21	6
		55	10	61	35	27	306		55	49	78	19	16	22		13	64	83	32	21	6
		12	25	61	31	28	306		53	50	78	20	17	22		29	64	83	34	21	6
		29	35	61	33	28	306		54	50	78	18	18	22		30	64	83	36	21	6
		25	36	61	33	29	306		55	50	78	20	18	22		31	64	83	16	22	6
		23	37	61	21	38	306		54	51	78	18	19	22		11	65	83	17	22	6
		27	37	61	23	39	306		55	51	78	20	19	22		12	65	83	18	22	6
		28	37	61	32	24	307		56	51	78	17	20	22		13	65	83	36	22	6
		23	38	61	32	25	307		54	52	78	17	21	22		30	65	83	37	22	6
		26	38	61	31	26	307		55	52	78	19	21	22		31	65	83	36	23	6
		27	38	61	33	26	307		5	61	78	41	30	22		32	65	83	37	23	6
		29	38	61	34	26	307		7	61	78	42	30	22		34	65	83	30	24	6
		27	39	61	35	26	307		4	62	78	43	30	22		12	66	83	36	24	6
		17	43	61	31	27	307		5	62	78	44	30	22		13	66	83	37	24	6
		56	48	61	32	27	307		9	63	78	41	31	22		28	66	83	34	25	6
		34	49	61	34	27	307		31	2	79	43	31	22		6	5	84	3	28	6
		55	49	61	30	28	307		30	3	79	44	31	22		7	5	84	1	29	6
		54	51	61	32	28	307		56	8	79	42	32	22		8	6	84	69	29	6
		55	51	61	34	28	307		58	10	79	43	32	22		7	7	84	70	29	6
		54	52	61	31	29	307		39	23	79	44	32	22		7	8	84	1	30	6
		37	63	61	32	29	307		40	39	79	42	33	22		9	8	84	27	30	6
		38	64	61	19	39	307		41	39	79	43	33	22		15	13	84	67	30	6
		39	65	61	35	23	308		40	40	79	40	34	22		14	15	84	69	30	6
		59	70	61	33	24	308		41	40	79	41	34	22		13	16	84	70	30	6
		11	25	62	34	24	308		42	40	79	42	34	22		14	16	84	1	31	6
		30	35	62	31	25	308		43	40	79	52	34	22		62	18	84	69	31	6
		26	37	62	33	25	308		42	41	79	53	34	22		21	19	84	68	32	6
		29	37	62	34	25	308		40	42	79	44	35	22		22	19	84	70	32	6
		24	38	62	35	25	308		41	42	79	51	35	22		62	19	84	66	33	6
		25	38	62	36	25	308		42	42	79	52	35	22		21	20	84	38	38	6
		28	38	62	32	26	308		43	42	79	53	35	22		22	20	84	69	49	6
		23	39	62	36	26	308		41	43	79	42	36	22		25	21	84	55	51	6
		28	39	62	33	27	308		42	43	79	51	36	22		8	22	84	57	53	6
		31	51	62	35	27	308		43	43	79	52	36	22		9	22	84	58	53	6
		39	70	62	31	28	308		42	44	79	53	36	22		7	23	84	57	54	6
		39	13	63	33	28	308		43	44	79	55	36	22		8	23	84	58	54	6
		6	21	63	35	28	308		44	44	79	52	37	22		9	23	84	57	55	6
		11	24	63	33	29	308		46	47	79	52	38	22		7	24	84	17	57	6
		30	36	63	43	38	308		51	49	79	57	39	22		6	25	84	16	60	6
		30	37	63	35	24	309		56	49	79	8	53	22		49	26	84	18	60	6
		22	38	63	30	26	309		50	50	79	7	54	22		5	27	84	12	61	6
		24	39	63	31	26	309		49	51	79	7	55	22		6	27	84	14	61	6
		25	39	63	33	26	309		50	51	79	4	57	22		53	28	84	16	61	6
		26	39	63	34	26	309		51	51	79	6	57	22		56	28	84	17	61	6
		25	40	63	35	26	309		53	51	79	7	57	22		56	29	84	18	61	6
		54	50	63	29	27	309		50	52	79	8	57	22		36	31	84	16	62	6
		36	62	63	30	27	309		51	52	79	5	58	22		34	32	84	17	62	6
		39	63	63	31	27	309		52	52	79	3	59	22		37	32	84	48	63	6
		40	65	63	32	27	309		53	52	79	4	59	22		35	33	84	47	64	6
		40	66	63	34	27	309		52	53	79	5	59	22		33	34	84	50	64	6
		12	69	63	30	28	309		53	53	79	13	67	22		36	34	84	46	65	6
		27	38	64	32	28	309		2	61	79	14	67	22		38	34	84	47	65	6
		29	38	64	34	28	309		6	62	79	20	16	23		70	37	84	48	65	6
		27	39	64	31	29	309		9	62	79	19	17	23		68	39	84	49	65	6
		29	39	64	32	29	309		6	64	79	19	18	23		70	39	84	50	65	6
		26	40	64	34	29	309		32	1	80	21	18	23		1	40	84	49	66	6
		16	43	64	33	24	310		53	8	80	19	19	23		69	40	84	50	66	6
		55	50	64	34	24	310		56	12	80	21	19	23		39	41	84	45	4	7
		38	62	64	36	24	310		43	41	80	18	20	23		68	41	84	42	5	7
		10	26	65	32	25	310		40	43	80	19	20	23		69	41	84	44	5	7
		30	38	65	33	25	310		44	43	80	20	20	23		67	42	84	42	6	7
		22	39	65	34	25	310		43	45	80	18	21	23		68	42	84	43	6	7
		24	40	65	35	25	310		44	45	80	20	21	23		69	42	84	45	6	7
		27	40	65	36	25	310		43	46	80	40	31	23		70	42	84	46	6	7
		54	49	65	32	26	310		44	46	80	40	32	23		67	43	84	47	6	7
		53	51	65	36	26	310		45	46	80	41	32	23		68	43	84	42	7	7
		54	51	65	33	27	310		46	46	80	53	32	23		69	43	84	43	7	7
		53	52	65	35	27	310		44	47	80	40	33	23		67	44	84	45	7	7
		55	52	65	33	28	310		45	47	80	41	33	23		68	44	84	19	17	7
		54	53	65	35	28	310		52	50	80	44	33	23		32	45	84	21	18	7
		40	64	65	30	29	310		53	50	80	43	34	23		33	45	84	15	19	7
		40	67	65	35	23	311		54	50	80	44	34	23		31	46	84	16	19	7
		12	24	66	31	24	311		55	50	80	55	34	23		19	49	84	17	19	7
		13	24	66	31	26	311		56	50	80	41	35	23		21	51	84	18	19	7
		11	26	66	33	26	311		52	51	80	42	35	23		25	54	84	21	19	7
		26	38	66	34	26	311		54	51	80	54	35	23		57	54	84	19	20	7
		23	40	66	35	26	311		55	51	80	56	36	23		20	55	84	34	20	7
		28	40	66	30	27	311		54	52	80	53	37	23		57	55	84	17	21	7
		55	48	66	31	27	311		55	52	80	54	37	23		60	55	84	19	21	7
		39	62	66	32	27	311		54	53	80	55	37	23		57	56	84	20	21	7
		40	63	66	34	27	311		30	2	81	53	38	23		59	56	84	33	21	7
		39	64	66	36	27	311		29	6	81	54	38	23		57	57	84	35	21	7
		8	26	67	30	28	311		30	7	81	56	38	23		62	57	84	19	22	7
		12	26	67	31	28	311		57	12	81	53	39	23		60	58	84	31	22	7
		31	37	67	32	28	311		38	23	81	54	39	23		59	59	84	32	22	7
		23	39	67	34	28	311		37	24	81	55	39	23		61	59	84	33	22	7
		28	39	67	31	29	311		40	25	81	56	39	23		45	63	84	34	22	7
		25	40	67	32	29	311		41	41	81	54	40	23		46	63	84	35	22	7
		25	41	67	33	29	311		41	42	81	55	40	23		47	63	84	38	22	7
		26	41	67	34	29	311		42	42	81	56	40	23		54	63	84	15	23	7
		33	49	67	34	23	312		41	43	81	7	53	23		11	64	84	32	23	7
		53	50	67	34	24	312		42	43	81	8	54	23		32	64	84	33	23	7
		54	52	67	36	24	312		41	44	81	5	55	23		33	64	84	34	23	7
		54	62	67	34	25	312		41	45	81	6	55	23		46	64	84	35	23	7
		38	63	67	35	25	312		42	45	81	8	55	23		47	64	84	2	27	7
		41	64	67	36	25	312		52	49	81	4	56	23		48	64	84	2	28	7
		13	25	68	36	26	312		49	50	81	5	56	23		29	65	84	70	28	7
		25	39	68	40	10	966		51	50	81	6	56	23		33	65	84	2	29	7
		29	39	68	19	20	967		51	51	81	7	56	23		46	65	84	3	29	7
		30	39	68	25	25	969		56	51	81	8	56	23		47	65	84	2	30	7
[truncated: 675,945+ more rows]

## Sheet: Fig5
		Fig. 5d red				Fig. 5d blue				Fig. 5d yellow
[truncated: 729 more rows]

[truncated: 1 more sheets: SI]
